# Supplementary material for: Course of lactate, pH and base excess for prediction of mortality in medical intensive care patients
Source: PLoS One. 2021 Dec 20;16(12):e0261564. doi: 10.1371/journal.pone.0261564 (PMC8687550; doi:10.1371/journal.pone.0261564)
Supplement: S1 File — (XLSX) [file pone.0261564.s001.xlsx]

## Sheet: Data_ICU BGA Mortality
Base simple_slope_start	Base val_24h	Base val_min_24_48h	Base val_min_24h	Base val_start	Lac simple_slope_start	Lac val_24h	Lac val_max_24_48h	Lac val_max_24h	Lac val_start	pH simple_slope_start	pH val_24h	pH val_min_24_48h	pH val_min_24h	pH val_start	age	gender	time to death or discharge, days	Time in ICU, days	Time in ICU, hours	Time in ICU >=24 h	Time in ICU >= 48h	died
-2.5	-2.9	-0.3	-3.2	-0.7	-0.1	0.4	0.8	0.5	0.4	-0.09	7.15	7.43	7.13	7.22	67	2	94	91	2176	1	1	0
-2.4	-1.9	1.7	-10.9	-8.5	0	1	2	1.6	0.9	-0.06	7.32	7.36	7.21	7.27	70	2	8	2	68	1	1	1
-1.4	1	3	-3.1	-1.7	-1.4	1.3	1.5	3.6	2.4	0	7.42	7.49	7.19	7.19	82	1	16	4	94	1	1	0
-0.9	0.8	2.9	-0.6	0.3	-0.7	2	2.3	2.2	1.6	-0.03	7.43	7.43	7.44	7.47	32	1	6	2	49	1	1	1
0			-1.3	-1.3	0			1.5	1.3	0			7.32	7.32	65	1	5	1	16	0	0	0
-0.9			-5.2	-4.3	-0.5			1.6	1.3	-0.01			7.35	7.36	87	1	7	7	149	1	1	0
0	-0.3	1	-2.1	-2.1	0	0.7	0.9	1	0.5	0	7.42	7.47	7.26	7.26	29	1	16	0	11	0	0	0
				2.4					2.5					7.41	20	1	0	8	183	1	1	0
-0.8			-2.1	-1.3	-0.1			0.7	0.7	-0.03			7.36	7.39	46	1	20	2	12	0	0	0
-4.2	-0.7	2.5	-3.5	0.7	-0.4	1.4	1.3	1.7	1.7	0	7.37	7.4	7.24	7.24	75	1	35	1	21	0	0	0
				0.3					2.3					7.38	56	1	5	0	9	0	0	0
-0.2	7.7		4.5	4.7	-0.1	1		1.1	0.7	0	7.51		7.48	7.48	71	1	12	1	22	0	0	0
0	-2.2		-8.2	-8.2	-3.8	1.9		4.8	4.8	0	7.39		7.19	7.19	68	1	22	1	42	1	0	0
-13			-16.4	-3.4	-0.7			10.5	3.4	-0.26			6.95	7.21	78	2	0	2	2	0	0	1
-0.7			-3.8	-3.1	-3.9			9	9	0			7.38	7.38	40	2	1	1	14	0	0	0
0	5.6		2.1	2.1	-0.6	2.2		2.2	1.7	0	7.49		7.45	7.45	81	2	6	1	24	1	0	0
-0.1	-2.2	0.3	-7.4	-7.3	-6.2	1.2	1.5	7.2	7.2	0	7.43	7.5	7.24	7.24	58	1	23	23	546	1	1	1
0			-1.4	-1.4	-0.4			1.2	1.2	0			7.43	7.43	80	1	6	3	79	1	1	0
-0.7	9	11.7	3.4	4.1	-1.5	0.8	1.6	2	2	0	7.49	7.5	7.2	7.2	77	1	9	4	91	1	1	1
-0.1		2.6	2	2.1	-0.1		2.5	2.4	1.1	0		7.45	7.41	7.41	75	2	10	2	40	1	0	0
-11.3	-4.9	4.5	-4.9	6.4	0	9.1	8.9	9.2	4.8	0	7.46	7.52	7.45	7.45	75	1	34	4	94	1	1	0
0	-2	0.5	-7	-7	0	1.4	1.3	1.9	0.9	-0.04	7.37	7.4	7.2	7.24	78	2	4	1	23	0	0	1
0	-1.8	-0.8	-6.6	-6.6	-1.9	1.3	1.3	2.8	2.8	-0.04	7.53	7.53	7.25	7.29	62	1	16	1	12	0	0	0
-1.5			-0.7	0.8	-0.2			0.8	0.8	-0.03			7.46	7.49	90	1	17	1	9	0	0	0
0			8	8	0			0.9	0.9	0			7.47	7.47	75	1	13	24	591	1	1	0
-7.8			-16.2	-8.4	-3			25	23	-0.24			7.13	7.37	45	2	2	3	61	1	1	1
-1.3	-4.6	0.7	-17.7	-16.4	-4.3	9.2	8.4	16	13.5	-0.1	7.21	7.36	7.19	7.29	51	1	25	1	21	0	0	1
0		9.9	4.3	4.3	-0.5		2.1	1.1	1.1	0		7.47	7.42	7.42	82	1	10	3	65	1	1	0
-1.2			5	6.2	-0.2			1.2	1.2	0			7.4	7.4	81	2	8	0	16	0	0	0
-1.6	-1.9	0.3	-6.2	-4.6	-0.2	1.1	2.2	1.4	1.2	-0.09	7.36	7.46	7.33	7.42	80	2	8	1	21	0	0	0
0		3.2	5.6	5.6	0		3.4	3.1	3.1	0		7.46	7.44	7.44	51	2	25	7	169	1	1	0
-5.6	9.1	9.1	-0.5	5.1	-1.9	1	1	2.9	2.9	-0.05	7.5	7.5	7.41	7.46	80	2	9	1	28	1	0	0
0	2	2	-0.1	-0.1	-0.9	0.9	0.9	1.7	1.7	-0.05	7.41	7.41	7.44	7.49	19	1	6	1	37	1	0	0
-1.9	-0.2	0.3	-0.5	1.4	-2.7	0.5	0.5	3.2	3.2	-0.08	7.4	7.45	7.4	7.48	66	2	1	1	35	1	0	0
-2.5			3.9	6.4	0			1.5	1.1	-0.01			7.4	7.41	78	2	10	7	168	1	1	0
-0.3	2	8	-9.6	-9.3	-0.1	0.7	0.8	0.9	0.6	-0.05	7.44	7.48	7.25	7.3	81	2	86	2	45	1	0	0
	1.8					1.1					7.53				62	1	3	2	53	1	1	0
	-5.8			-4.7		0.8			0.4		7.33			7.28	57	1	13	1	20	0	0	0
-0.9			-0.7	0.2	-0.5			2.8	1.8	-0.01			7.39	7.4	77	1	10	4	92	1	1	0
	4.9	6.8				1.2	1				7.53	7.6			58	1	4	1	33	1	0	0
0	3.1	4.2	-7	-7	-4.3	1.2		5	5	0			7.22	7.22	52	1	3	3	67	1	1	0
0	6.6	6.8	4.7	4.7	-0.1	1	1	1.4	1.2	0	7.46	7.47	7.46	7.46	81	1	14	1	36	1	0	0
-1.3	4.4	4.4	-3.1	-1.8	-1.8	1.5	1.5	3.8	2.7	-0.03	7.46	7.5	7.39	7.42	63	1	11	0	15	0	0	0
		8.1		0.9			1.2		0.7			7.49		7.4	42	1	12	2	46	1	0	0
-2	7.8	7.3	7.5	9.5	-0.7	1.3	1.7	1.7	1.7	-0.01	7.52	7.51	7.52	7.53	53	2	40	6	139	1	1	0
0		15	15.2	15.2	0		0.3	1	1	0		7.38	7.37	7.37	61	1	19	19	455	1	1	0
0	-7.6	-0.5	-26	-26	-3.6	0.8	0.8	5.8	4.3	-0.06	7.37	7.4	6.94	7	56	1	6	1	14	0	0	0
0			4	4	-0.9			3	3	-0.05			7.42	7.47	40	1	1	1	14	0	0	0
-0.3	5.5	7.6	4	4.3	-1.9	1.2	2.6	2.8	2.8	-0.01	7.46	7.56	7.43	7.44	62	2	7	2	45	1	0	0
0	4.8	6.2	-30.4	-30.4	-0.5	2.2	2.7	3.1	1.7	0	7.39	7.5	6.92	6.92	62	2	11	4	84	1	1	0
0			-1.9	-1.9	-0.9			1.9	1.9	0			7.43	7.43	83	1	38	4	96	1	1	0
0			-0.2	-0.2	0			2	2	0			7.29	7.29	24	1	0	2	9	0	0	0
0			-3.6	-3.6	-0.6			2.3	2.3	0			7.27	7.27	41	1	1	0	12	0	0	0
-3.7	0.6	7	-1.3	2.4	-0.2	1.2	1.8	1.4	1.1	-0.26	7.34	7.42	7.07	7.33	62	1	7	1	19	0	0	1
-4.3			-0.9	3.4	-2.9			3.3	3.3	-0.05			7.4	7.45	30	1	1	7	152	1	1	0
-2.6			2.8	5.4	0			0.9	0.8	-0.02			7.4	7.42	85	1	16	1	24	1	0	0
0			0.4	0.4	-0.6			1.4	1.4	0			7.36	7.36	82	2	8	1	25	1	0	0
				1.8					1.4					7.34	77	1	14	1	15	0	0	0
0			1.1	1.1	0			0.5	0.5	0			7.5	7.5	49	2	1	1	23	0	0	0
-0.8		5.7	4.3	5.1	0		1.3	2	1.1	0		7.46	7.42	7.42	88	2	16	3	73	1	1	0
-1.1	-0.6		-0.6	0.5	-0.8	0.7		1.5	1.5	-0.02	7.4		7.4	7.42	61	1	2	2	46	1	0	0
-12.1			-17.4	-5.3	0			25	3.8	-0.1			7.02	7.12	53	1	1	1	15	0	0	1
0			9.1	9.1	0			1.7	1.7	0			7.39	7.39	55	1	13	1	14	0	0	0
0	-0.7	0.5	-2.4	-2.4	-0.8	1.1	1.6	1.9	1.9	0	7.6	7.51	7.5	7.5	48	2	3	3	68	1	1	0
0			2.1	2.1	0			0.7	0.7	0			7.42	7.42	75	2	28	2	52	1	1	0
0	-4.6	13.4	-9.2	-9.2	-0.5	0.6	2.1	0.9	0.5	-0.02	7.38	7.51	7.26	7.28	26	1	10	10	245	1	1	0
0			-13.2	-13.2	-5.8			6.7	6.7	0			7.27	7.27	76	2	7	1	12	0	0	0
-2.4	2.7	4.2	2.5	4.9	-0.1	0.4	0.8	0.7	0.6	-0.05	7.4	7.42	7.4	7.45	54	1	7	3	67	1	1	0
-1.1			-0.2	0.9	0			2.7	1.4	0			7.37	7.37	72	2	1	1	13	0	0	1
-1.5	0.1	1.1	-0.7	0.8	-0.1	1	1.1	1	1	-0.06	7.46	7.46	7.41	7.47	46	1	8	2	44	1	0	0
0	-1.3	3.1	-4.2	-4.2	-0.1	1.1	1.4	1.3	1	0	7.4	7.47	7.23	7.23	52	1	46	14	349	1	1	1
-8	-4.4	9.2	-4.4	3.6	0	4.4	4.6	4.4	2.1	-0.1	7.44	7.55	7.44	7.54	33	2	83	65	1523	1	1	0
	-5.4	-5.2		-9.2		2.2	4.6		2.2		7.4	7.44		7.28	67	2	4	3	90	1	1	1
0		1.8	1.8	1.8	-0.5		0.6	0.9	0.9	0		7.5	7.43	7.43	80	1	15	2	42	1	0	0
-4.9	-1.6	-0.8	-8.1	-3.2	-2.9	1.1	1.2	4.4	3.7	-0.37	7.21	7.21	7.09	7.46	62	1	12	2	39	1	0	1
0			-0.4	-0.4	-0.1			1.2	1.2	0			7.34	7.34	75	1	6	1	16	0	0	0
0			3	3	-0.3			0.5	0.5	-0.01			7.41	7.42	62	2	5	5	118	1	1	0
-1.9	-2.5	-1.6	-5.1	-3.2	-1.5	2.2	2.5	3.7	3.7	-0.03	7.39	7.43	7.35	7.38	65	2	19	2	39	1	0	1
-1.6	10.7		10.7	12.3	-0.7	0.5		1.1	1.1	-0.01	7.56		7.55	7.56	66	2	1	1	25	1	0	0
-4.8	2.4	4.5	2.4	7.2	-0.7	1	1.6	1.3	1.2	-0.01	7.42	7.43	7.42	7.43	56	2	14	2	47	1	0	0
-4.3	-0.6		-8.6	-4.3	-1.9	4.1		7.9	5.8	-0.16	7.34		7.25	7.41	29	1	39	12	282	1	1	0
0		2.2	-2.1	-2.1	0		3.1	1.3	0.8	-0.13		7.49	7.38	7.51	71	1	10	1	19	0	0	0
0	2.9	3.3	-16.9	-16.9	-12.9	1.3	1.7	14.7	14.7	0	7.39	7.44	7.2	7.2	18	2	20	7	169	1	1	0
0			-4.8	-4.8	-0.1			1.7	0.5	0			7.35	7.35	63	2	22	0	9	0	0	0
0			-2	-2	-0.4			0.9	0.9	0			7.32	7.32	77	2	3	0	10	0	0	0
-0.9	4.1	5.4	3.4	4.3	-0.3	0.4	1	0.9	0.8	0	7.52	7.59	7.45	7.45	66	2	40	29	697	1	1	0
-0.9			-0.5	0.4	0			0.9	0.5	-0.03			7.41	7.44	88	2	7	2	10	0	0	0
0			14.9	14.9	-0.3			2	2	0			7.34	7.34	72	1	0	0	13	0	0	1
0			0.8	0.8	0			1.4	1.4	0			7.39	7.39	43	2	6	1	20	0	0	0
-12.8			-13.8	-1	-1.9			5.3	3.4	-0.05			7.19	7.24	88	2	10	2	47	1	0	0
-4.2			-2.1	2.1	-1.9			2.9	2.9	0			7.38	7.38	38	2	1	2	25	1	0	0
-0.5		5.5	0.8	1.3	-0.1		1.2	1.3	1.3	0		7.42	7.41	7.41	27	1	5	1	21	0	0	0
0			-18.2	-18.2	-2.5			11.8	9.5	0			7.06	7.06	59	2	5	0	7	0	0	1
-2	-8.8	-2.5	-12.6	-10.6	-0.8	3.8	3.8	3.9	1.7	0	7.46	7.54	7.41	7.41	54	1	11	6	143	1	1	0
	11.8	11.8		0.9		1.1	1.1		1.5		7.15	7.15		7.38	84	1	8	1	29	1	0	0
															46	1	25	1	24	1	0	0
0			4.4	4.4	0			1.9	1.9	0			7.46	7.46	61	2	39	14	347	1	1	0
0	1.7		-1.2	-1.2	-0.3	1.1		1.5	1.5	0	7.5		7.49	7.49	52	1	19	2	47	1	0	1
0			-0.9	-0.9	-1.6			2.4	2.4	0			7.39	7.39	49	2	8	1	19	0	0	0
0			-24.9	-24.9	-2			24	24	0			6.75	6.75	41	1	23	2	50	1	1	0
-1.5	-0.8	0.9	-5.3	-3.8	-1.6	0.8	1.2	2.2	2.2	-0.06	7.4	7.48	7.29	7.35	76	1	9	4	93	1	1	0
0			-2.5	-2.5	0			4	4	0			7.4	7.4	73	2	1	1	28	1	0	0
-0.6	-5.9	-4.2	-8.5	-7.9	-0.4	1.2	1.8	1.2	1.1	-0.03	7.42	7.45	7.42	7.45	61	2	50	28	666	1	1	0
0			-0.3	-0.3	-0.4			1.3	1.3	-0.04			7.44	7.48	57	1	5	0	10	0	0	0
-15.4			-22.2	-6.8	-0.8			16	4.6	-0.41			6.95	7.36	71	2	0	2	6	0	0	1
0	-0.5	1.1	-15.9	-15.9	-6.6	1.1	1	7.7	7.7	0	7.36	7.34	7.22	7.22	77	1	36	14	328	1	1	0
-0.7		6.9	3.5	4.2	-0.2		0.7	1	0.9	-0.02		7.42	7.34	7.36	66	2	8	7	167	1	1	0
															76	2	41	1	23	0	0	1
-3.1			-14	-10.9	-7.7			11.2	9.8	0			7.01	7.01	62	2	27	1	22	0	0	1
-0.1			-10.9	-10.8	-0.1			0.4	0.4	-0.01			7.3	7.31	53	1	104	1	15	0	0	0
-0.6			11.2	11.8	-0.1			1.6	1.1	0			7.15	7.15	80	2	1	1	28	1	0	1
0	0.3	0.3	-0.4	-0.4	-2.9	1.3	1.9	3.4	3.4	0	7.46	7.46	7.36	7.36	77	2	8	4	77	1	1	0
-3.2			0.2	3.4	0			2.7	2.1	-0.08			7.35	7.43	82	2	7	1	30	1	0	0
0			-3.7	-3.7	-1.1			3	2.6	0			7.31	7.31	87	1	12	1	22	0	0	0
0	1.7	2.8	6.4	6.4	0	0.7	1.5	1.6	1.6	0	7.44	7.46	7.44	7.44	70	2	6	15	361	1	1	0
-4.9	3.6	13.7	5	9.9	-3.8	1.1	1.7	4.5	4.5	-0.07	7.53	7.57	7.37	7.44	49	1	48	2	45	1	0	0
0		4.1	3.4	3.4	-0.8		1	1.5	1.5	-0.04		7.5	7.42	7.46	65	2	2	2	50	1	1	0
0	-5	-3.9	-24.2	-24.2	0	0.5	0.9	1.7	0.3	0	7.4	7.4	6.92	6.92	68	2	8	1	22	0	0	0
0			-1.4	-1.4	-1.3			1.9	1.9	0			7.37	7.37	54	2	1	5	128	1	1	0
-3.4	-0.2	5.5	-0.2	3.2	-0.4	1.3	1.7	1.3	1	-0.02	7.44	7.53	7.44	7.46	45	1	54	1	25	1	0	0
0			-6.4	-6.4	-3.7			4.4	4.4	0			7.26	7.26	68	1	8	1	21	0	0	0
0			-1.4	-1.4	-0.1			2.7	0.8	0			7.33	7.33	84	1	20	5	101	1	1	0
-4.7			12.3	17	-0.4			1.5	1.5	-0.07			7.47	7.54	59	1	8	1	22	0	0	0
	12.9			11.9	0			12.7	2.3	-0.26			7.03	7.29	78	1	5	1	27	1	0	1
0			-10.6	-10.6	-2.8			5.4	5.4	-0.03			7.26	7.29	69	1	8	1	16	0	0	1
-2.6	9.9	9.9	5.2	7.8	-0.1	1.7	2	2.5	1.3	-0.03	7.45	7.5	7.38	7.41	63	1	28	2	42	1	0	0
-5	-0.1	3.6	-9.4	-4.4	-0.3	1.6	1.6	4.7	1.1	-0.17	7.47	7.49	7.17	7.34	45	1	9	0	8	0	0	0
0			1.6	1.6	0			1.9	1.9	0			7.37	7.37	63	1	4	2	42	1	0	0
-1.1	2.9	2.9	-1.8	-0.7	-0.7	2	2	2.2	1.7	0	7.51	7.51	7.34	7.34	58	1	7	23	532	1	1	0
0			-2.6	-2.6	-1.2			2.8	2.8	0			7.3	7.3	21	1	0	2	11	0	0	0
0			-0.2	-0.2	-0.1			0.9	0.9	0			7.41	7.41	56	2	12	0	12	0	0	0
-0.7	2		-1.2	-0.5	-0.1	1.3		1.3	0.8	-0.03	7.41		7.22	7.25	82	1	15	1	34	1	0	0
-0.3			2.9	3.2	-0.4			1.4	1.4	-0.03			7.38	7.41	76	1	6	1	26	1	0	0
-4	0.9	-0.4	-6.3	-2.3	-0.7	1.7	1.2	3.5	1.9	-0.11	7.35	7.32	7.27	7.38	56	2	11	2	44	1	0	0
-2		1.9	1.4	3.4	-0.5		0.8	1.4	1.4	0		7.44	7.42	7.42	65	2	8	2	47	1	0	0
	0.9	5.1		-5.2		1	1.4		2.7		7.4	7.48		7.22	67	2	41	5	107	1	1	0
0	-6	-3.6	-10.3	-10.3	-0.7	0.5	0.7	1.2	1.2	-0.09	7.33	7.42	7.22	7.31	87	2	22	1	22	0	0	0
0			-4.4	-4.4	-5.7			7.3	7.3	-0.06			7.36	7.42	81	2	7	0	11	0	0	0
0			7.2	7.2	0			0.8	0.8	0			7.4	7.4	72	2	31	5	114	1	1	0
-1.7	6.3	7.5	6.3	8	-0.9	1.1	0.5	1.5	1.5	0	7.35	7.43	7.3	7.3	79	2	5	7	167	1	1	0
-0.2			3.4	3.6	0			1.5	1.1	-0.01			7.45	7.46	78	2	7	7	150	1	1	0
0		7.7	5.7	5.7	0		0.7	0.5	0.5	0		7.42	7.43	7.43	66	1	13	5	120	1	1	0
0	13.7		12.3	12.3	0	0.7		0.7	0.7	0	7.4		7.44	7.44	70	1	14	1	20	0	0	1
-0.3			7.8	8.1	-0.4			1.4	1.4	0			7.42	7.42	75	1	20	3	56	1	1	0
-1.6	6.9	8.7	4.7	6.3	-0.1	0.5	1.6	1.5	0.6	-0.05	7.51	7.52	7.42	7.47	58	1	39	1	23	0	0	1
0			0.6	0.6	-0.1			0.7	0.7	0			7.19	7.19	38	1	1	3	75	1	1	0
-2.2	10.9	11.3	5.1	7.3	0	0.8	1.4	1.4	0.7	-0.05	7.51	7.62	7.39	7.44	75	2	12	5	114	1	1	0
-4.4	11.3	9.5	2.5	6.9	-0.6	0.4	0.5	0.9	0.9	0	7.38	7.41	7.3	7.3	87	1	8	1	29	1	0	1
-3.9	6.5	6.1	-9.9	-6	-9.5	2	2.7	13	11.5	-0.23	7.45	7.5	7.2	7.43	69	1	31	5	126	1	1	0
-2.1			2.2	4.3	0			0.9	0.7	0			7.36	7.36	82	2	9	1	29	1	0	0
0		1.8	-2	-2	0		0.6	0.7	0.6	0		7.43	7.33	7.33	81	2	11	2	46	1	0	0
-0.1	14.4	14.4	9.7	9.8	0	0.3	0.3	0.6	0.4	-0.03	7.37	7.37	7.36	7.39	47	2	8	8	187	1	1	0
-0.9	-3.4	-2.1	-5.2	-4.3	-0.1	0.9		1.3	0.9	0	7.26	7.26	7.24	7.24	86	2	17	3	78	1	1	0
0		0.5	-1.5	-1.5	-0.5		1.2	2.8	2.4	-0.02		7.42	7.38	7.4	61	1	16	1	12	0	0	0
-0.6			-5	-4.4	-1.7			2.2	2.2	0			7.37	7.37	60	1	10	2	56	1	1	0
-2.5	-4.7	-4.7	-4.2	-1.7	-1.2	1.4	1.4	2.2	2.2	-0.11	7.38	7.38	7.37	7.48	77	1	12	1	20	0	0	1
0			-16.7	-16.7	-3.7			9.9	9.1	-0.26			7.08	7.34	84	1	12	1	16	0	0	1
-1.4			-0.1	1.3	-0.1			1.7	0.7	0			7.39	7.39	56	1	6	2	33	1	0	0
-3.8	-9.7	-9.7	-7.9	-4.1	-1.1	9.1	20	6.4	6	-0.06	7.43	7.43	7.38	7.44	65	2	16	0	10	0	0	1
0	-0.2	3.1	-0.3	-0.3	-1	1.5	1	2	2	0	7.44	7.47	7.33	7.33	82	2	13	1	22	0	0	0
0			-3	-3	0			0.7	0.7	0			7.36	7.36	61	2	8	2	42	1	0	0
0			1.2	1.2	0			1.8	1.8	0			7.42	7.42	77	2	10	2	48	1	1	0
-1.3	-2.3	-2.3	-8.2	-6.9	-1.1	1.4		3.6	2.6	0	7.49	7.49	7.42	7.42	62	1	90	7	146	1	1	1
0	2	5.2	-8.4	-8.4	-0.7	1.8	1.8	4.8	2.1	0	7.37	7.42	6.92	6.92	67	2	22	8	183	1	1	0
0			9.5	9.5	0			1	1	0			7.48	7.48	84	1	39	0	8	0	0	1
0		3.5	1.3	1.3	-0.4		0.8	1	1	0		7.46	7.42	7.42	47	1	9	3	66	1	1	0
0	-5.3		-19.3	-19.3	-1.3	0.8		3.8	2.5	-0.02	7.3		7.12	7.14	62	2	50	30	720	1	1	0
-1.7	12	16.6	2.4	4.1	-4.8	1	1.1	6.9	5.9	0	7.38	7.57	7.2	7.2	67	2	38	15	342	1	1	0
-0.1	0.1	4.5	-3.4	-3.3	-0.7	1.6	1.8	2.1	2.1	-0.03	7.48	7.5	7.41	7.44	71	2	32	2	47	1	0	0
-1.5		-2.8	-2.4	-0.9	-0.7		0.7	2.1	1.5	-0.09		7.42	7.41	7.5	23	2	5	2	41	1	0	0
-9.6	10.6	12.3	10.6	20.2	-0.4	4.3	6.3	4.3	3.6	-0.18	7.24	7.32	7.22	7.4	28	1	3	3	78	1	1	1
0	9.9	9.9	-0.2	-0.2	-0.4	0.8	0.8	2.1	2.1	0	7.44	7.44	7.35	7.35	22	1	0	43	1036	1	1	0
-0.2	-0.7	1.5	-0.1	0.1	-1.6	2.7	2.8	3.7	3.7	0	7.42	7.46	7.37	7.37	57	2	55	2	9	0	0	0
-5.2	-5.1	-5.1	-5.5	-0.3	-0.1	0.5	0.5	0.9	0.6	-0.01	7.26	7.26	7.22	7.23	66	2	6	3	80	1	1	0
-8.4	1.8	3.6	-3.1	5.3	-0.4	0.9	0.9	1.1	0.9	-0.05	7.49	7.5	7.45	7.5	67	2	50	2	41	1	0	0
-2.7	-10	-10	-13.1	-10.4	-0.6	2.9	2.9	3	2.3	0	7.45	7.45	7.32	7.32	80	2	1	1	33	1	0	1
-0.4			-0.5	-0.1	-0.3			1.3	1.3	0			7.39	7.39	82	1	8	1	21	0	0	0
-0.2	4	5.4	-4.2	-4	-0.3	1.5	1.5	2.7	1.6	0	7.54	7.54	7.35	7.35	76	1	14	3	66	1	1	0
-3.7	-3	-0.5	-4.3	-0.6	-0.1	3	2.4	3.9	2.4	-0.15	7.41	7.43	7.26	7.41	44	1	23	14	335	1	1	0
-3.9	7.1	5.1	7.1	11	-0.5	2.1	2	2.1	1.5	-0.05	7.49	7.52	7.49	7.54	76	2	26	3	59	1	1	0
	6.1	10.4		-6.3		1.8	1.8		1.1		7.45	7.53		7.21	79	2	6	4	105	1	1	1
-7.5	4.2	4.2	1.5	9	-0.2	0.5	0.7	0.6	0.5	-0.06	7.52	7.52	7.46	7.52	51	1	70	2	47	1	0	0
	1.5			-6.5		0.9			3.9		7.41			7.38	55	1	2	2	48	1	1	0
0		10.1	12.8	12.8	0		0.7	0.7	0.5	-0.14		7.38	7.33	7.47	71	2	2	2	44	1	0	0
-1.2	-2.5	-1.3	-2.5	-1.3	-0.1	0.6	0.7	0.7	0.7	-0.03	7.39	7.4	7.37	7.4	78	2	12	9	225	1	1	0
	1.3			-19.9		2.1			8.9		7.37			7	83	2	15	1	20	0	0	1
				-13.2					3.2					7.28	63	2	2	2	62	1	1	0
-0.7			10.4	11.1	0			0.5	0.3	-0.08			7.04	7.12	75	1	0	3	0	0	0	1
-3.2			0.7	3.9	-0.3			0.9	0.9	0			7.41	7.41	74	2	3	1	17	0	0	0
0			-2.6	-2.6	-1.1			2.4	2.4	-0.01			7.4	7.41	60	1	42	1	21	0	0	0
0	-0.4	-0.4	-0.7	-0.7	-2.3	1.5	1.8	4.3	4.3	-0.05	7.46	7.46	7.38	7.43	36	2	26	23	559	1	1	1
-1.7			9.7	11.4	-0.2			1.1	1.1	-0.02			7.44	7.46	26	1	8	6	144	1	1	0
0	-0.1		-18.6	-18.6	-9.8	1.3		11.1	11.1	0	7.39		6.88	6.88	64	1	26	1	21	0	0	0
0	2.2	2.2	-1.7	-1.7	0	1	3.6	1.3	0.8	-0.01	7.44	7.44	7.37	7.38	32	2	15	10	254	1	1	0
0		6.8	4.2	4.2	0		1.7	1.6	0.5	-0.26		7.46	7.49	7.75	78	1	5	5	126	1	1	0
	-0.6	11.9		1.2		1.1	1.5		1		7.46	7.52		7.48	55	1	32	4	84	1	1	0
-0.7	11.8	11.8	10.4	11.1	-0.3	0.6	0.6	1	1	-0.01	7.48	7.48	7.47	7.48	46	1	8	1	26	1	0	0
-3.8	-2.3	-1.3	-9.9	-6.1	-1.3	1.1	2.7	2.2	2.2	-0.21	7.42	7.44	7.17	7.38	67	1	19	8	179	1	1	1
0	3		-4	-4	-0.1	0.6		0.9	0.7	0	7.48		7.27	7.27	70	1	17	1	25	1	0	0
				-2.4					7.5					7.35	78	1	1	1	12	0	0	1
-3.8			-14	-10.2	-1.4			11.6	8.9	-0.01			7.16	7.17	87	2	1	1	16	0	0	1
0			-13.7	-13.7	-6.4			8.7	8.7	0			7.05	7.05	57	1	10	0	6	0	0	1
0			4	4	-0.9			2	2	0			7.39	7.39	82	2	8	1	24	1	0	0
				-2.8					5.3					7.38	71	2	45	1	19	0	0	0
-1			-5.2	-4.2	-0.1			2.3	0.8	-0.03			7.33	7.36	87	1	7	1	23	0	0	0
-1.4	9.4	11.9	2.1	3.5	-0.2	1	1.9	1	0.9	0	7.47	7.49	7.41	7.41	79	1	7	4	103	1	1	0
-2.6	12.6	14.1	11.6	14.2	-0.5	0.8	0.8	1	1	-0.04	7.39	7.39	7.37	7.41	70	2	29	15	360	1	1	0
0			2.8	2.8	0			0.5	0.5	0			7.46	7.46	89	1	5	2	46	1	0	0
0			6.8	6.8	0			0.7	0.7	0			7.4	7.4	69	1	2	1	20	0	0	0
-0.2	-4.2	0.3	-4.2	-4	-3.5	1.6	2.4	4.5	4.5	-0.01	7.41	7.51	7.35	7.36	75	1	27	4	88	1	1	1
0			-18.7	-18.7	-2			25	24	-0.14			7.02	7.16	25	1	1	0	9	0	0	1
	-3.6	-1.2		-4		0.5	0.8		0.8		7.33	7.43		7.29	74	1	14	5	143	1	1	0
-5.2	0.8	0.8	-0.6	4.6	-0.3	2.3	12	2.6	0.7	-0.15	7.42	7.42	7.29	7.44	84	2	3	2	36	1	0	1
-3.5	23.3	26.9	14.3	17.8	-0.5	1	1	1.7	1.4	-0.04	7.47	7.44	7.19	7.23	71	2	15	6	136	1	1	0
-0.4			-3.9	-3.5	-0.7			1.2	1.2	-0.02			7.42	7.44	68	2	3	1	21	0	0	0
0			1.2	1.2	0			1.4	1.4	0			7.41	7.41	83	1	11	1	15	0	0	0
				0					1.8					7.49	79	1	19	7	158	1	1	0
-1.9	1.1	4.9	-7.7	-5.8	-1.5	0.7	0.8	2.7	2.2	-0.01	7.35	7.47	7.2	7.21	55	1	7	4	99	1	1	0
0	4.2	4.5	-18.8	-18.8	-11.5	1.6	1.7	13.4	12.9	-0.12	7.43	7.47	7.21	7.33	75	1	16	4	98	1	1	1
0	2.3	4.9	-4.2	-4.2	-0.3	1.3	1.5	1.6	1.6	-0.02	7.47	7.49	7.38	7.4	77	2	69	4	95	1	1	0
0	5		3.4	3.4	-0.1	0.7		1.1	0.8	-0.01	7.42		7.34	7.35	66	2	4	1	21	0	0	0
0	-4.6	-3.9	-11	-11	-3	2.3	3.6	6	5.3	0	7.36	7.43	7.28	7.28	55	2	19	1	25	1	0	0
-1.2	0.2		-1.6	-0.4	-1.3	1.2		3.6	2.3	-0.01	7.43		7.41	7.42	32	1	6	1	21	0	0	0
0			-2.8	-2.8	0			4.4	4.4	0			7.3	7.3	91	1	0	2	1	0	0	1
-1.1		4	-0.7	0.4	-0.6		0.6	1.2	1.2	0		7.44	7.28	7.28	85	1	9	3	77	1	1	0
-10.3	3	5.3	-11.9	-1.6	0	4.8	4.8	12.1	3.1	-0.13	7.4	7.44	7.25	7.38	91	2	21	8	177	1	1	0
0			5.2	5.2	0			0.5	0.5	0			7.42	7.42	64	2	3	1	26	1	0	0
	-7.1			-5.7		3.2			3.1		7.41			7.33	47	2	8	3	68	1	1	0
-4.8			-1.7	3.1	-0.2			1.1	0.7	-0.05			7.37	7.42	80	2	10	0	17	0	0	0
-2			-6.4	-4.4	-0.1			0.5	0.4	-0.04			7.38	7.42	72	1	12	1	19	0	0	0
-9.7			-18.1	-8.4	-4.5			17	9.9	-0.04			7	7.04	84	1	1	1	17	0	0	1
0			2.7	2.7	-0.4			1.3	1.3	0			7.44	7.44	24	1	1	1	33	1	0	0
0			-0.1	-0.1	-0.3			0.8	0.8	0			7.37	7.37	79	1	16	1	12	0	0	0
-0.3	-0.1	1	0.5	0.8	-0.1	1.1	1.8	0.9	0.8	-0.02	7.51	7.51	7.46	7.48	46	1	10	1	32	1	0	0
				-1.1					0.9					7.25	71	1	8	3	72	1	1	0
-0.4		3.2	3.1	3.5	-0.2		0.6	0.8	0.8	-0.01		7.42	7.39	7.4	64	1	3	1	21	0	0	0
				1.3					2.5					7.43	66	2	34	0	8	0	0	0
0			-1.7	-1.7	-0.1			1.9	1.6	0			7.3	7.3	89	2	28	0	15	0	0	0
0			-19	-19	0			21	18	0			6.96	6.96	89	2	1	0	3	0	0	1
0			2	2	0			1.5	0.8	0			7.45	7.45	60	1	31	1	13	0	0	0
-2.1	7.4	6.6	-0.4	1.7	-0.3	1.2	3.5	1.2	1.1	-0.04	7.47	7.48	7.41	7.45	47	2	30	11	283	1	1	0
-0.8			-4.5	-3.7	-0.7			1.9	1.9	0			7.31	7.31	65	1	5	1	15	0	0	0
0		-4.3	-4.9	-4.9	0		0.6	0.6	0.6	0		7.3	7.36	7.36	82	1	13	6	146	1	1	1
0			-1.6	-1.6	-0.8			2.3	2.3	0			7.37	7.37	77	2	13	1	22	0	0	0
-1.2			-2	-0.8	-0.4			1.1	1.1	-0.15			7.25	7.4	30	1	1	1	21	0	0	0
-1.8		12.2	11.9	13.7	0		1.2	0.6	0.5	0		7.4	7.47	7.47	81	2	6	5	123	1	1	0
0	-0.7	1.3	-8	-8	-4.3	0.6	0.8	4.9	4.9	0	7.39	7.43	7.24	7.24	70	2	13	4	59	1	1	0
-1.9	-2		-6.1	-4.2	-1.7	2.4		3.5	3.2	-0.01	7.42		7.35	7.36	60	2	6	33	791	1	1	1
-8.6	-13.5	9.1	-12.2	-3.6	-0.4	10.7	12.2	10.1	1.8	-0.22	7.14	7.44	7.11	7.33	53	1	38	7	163	1	1	1
0			3.3	3.3	0			1	1	0			7.41	7.41	55	1	11	1	14	0	0	0
-1.3	-4.9	-0.8	-17.5	-16.2	-0.4	1.3	1.4	1.3	1	-0.14	7.42	7.46	7.19	7.33	59	2	8	2	47	1	0	0
-9.8	-8.9		-8.9	0.9	-0.5	7.5		7.5	4	-0.18	7.34		7.34	7.52	76	1	4	1	26	1	0	1
-12.2	2		0.3	12.5	0	5.6		7.4	1.5	0	7.52		7.44	7.44	83	1	46	4	109	1	1	0
-4.7	-2.4	-2.4	-2.4	2.3	-1.2	0.7	1.1	1.9	1.9	-0.03	7.49	7.54	7.49	7.52	77	2	13	3	68	1	1	0
-5.6	7.7	13.1	4	9.6	-0.5	0.6	0.7	0.8	0.8	-0.05	7.37	7.42	7.27	7.32	55	2	13	8	182	1	1	0
-4			0.5	4.5	0			2.3	1.3	-0.1			7.36	7.46	67	1	4	1	15	0	0	0
-2.8	-2.9	-1.3	-4.6	-1.8	-1.6	2.8	3.1	2.8	2	-0.01	7.44	7.44	7.36	7.37	54	2	15	7	154	1	1	0
0	-2.3	-1.3	-3.9	-3.9	-0.8	0.7	1.5	1.5	1.5	-0.04	7.42	7.43	7.37	7.41	66	1	18	1	23	0	0	0
0			-2.9	-2.9	-0.4			2	1.6	-0.03			7.43	7.46	75	2	10	3	68	1	1	0
0			-3.4	-3.4	-0.6			1.2	1.2	-0.03			7.36	7.39	34	1	38	9	214	1	1	0
0	6.1	8.8	-6.8	-6.8	-4.8	1.7	1.6	6.1	6.1	0	7.53	7.57	7.34	7.34	65	1	8	2	45	1	0	0
0	0	0	-20.9	-20.9	-9.8	2.4	4	12.3	12.3	0	7.45	7.45	7.12	7.12	59	1	6	6	124	1	1	1
0			8.8	8.8	0			1.2	1.2	0			7.67	7.67	57	1	24	5	133	1	1	1
0			-3	-3	0			1.3	1.3	0			7.43	7.43	28	2	17	1	21	0	0	0
	-1	4.1		-2.6		3.2	3.2		2.5		7.45	7.45		7.35	54	1	3	3	74	1	1	1
0		-3.1	-18.4	-18.4	-9.2		1.1	9.8	9.8	0		7.49	7.01	7.01	52	2	17	4	94	1	1	0
-2.1			-0.8	1.3	-0.9			1.6	1.6	0			7.35	7.35	45	1	4	1	16	0	0	0
-9			-21.9	-12.9	0			30	1.8	0			6.83	6.83	59	1	7	36	860	1	1	1
-9			-21.9	-12.9	0			30	1.8	0			6.83	6.83	59	1	7	23	546	1	1	1
-1.2	6.3		4	5.2	-0.8	0.7		3	1.4	-0.12	7.3		7.29	7.41	62	2	36	1	14	0	0	0
0			4.1	4.1	-0.1			0.8	0.8	0			7.46	7.46	62	1	3	1	14	0	0	0
0	-1.4	-0.6	-3.1	-3.1	0	0.9	1.2	0.9	0.6	0	7.36	7.43	7.29	7.29	81	1	28	1	27	1	0	0
-3.8			3.1	6.9	0			1.7	0.6	0			7.14	7.14	84	1	1	1	17	0	0	0
-0.4			0.1	0.5	0			1.1	1.1	0			7.45	7.45	55	1	8	5	113	1	1	0
-1.8			0.6	2.4	-0.9			1.6	1.6	0			7.39	7.39	78	2	4	4	83	1	1	0
-0.4	-3	-2.8	-7	-6.6	-0.7	0.8	0.9	2.3	1.5	-0.09	7.46	7.5	7.34	7.43	24	1	18	6	142	1	1	1
0	-25.9	-12.8	-30	-30	-3.1	2.6	2.6	3.8	3.7	0	7.04	7.39	6.88	6.88	59	1	13	0	9	0	0	0
0	-0.9	0.5	0.3	0.3	-0.3	0.8	0.8	1.3	1.1	-0.05	7.42	7.43	7.41	7.46	76	1	19	0	12	0	0	0
-2.4	-7.3	-5.2	-12.1	-9.7	-0.5	1.2	1.3	3.6	1.8	-0.11	7.32	7.37	7.24	7.35	79	2	19	2	53	1	1	1
0			1.9	1.9	0			1.3	1.3	0			7.4	7.4	72	2	10	1	22	0	0	0
-9.4	0.8	2.3	0	9.4	-0.4	0.8	1.1	1.3	1.3	0	7.47	7.48	7.45	7.45	79	2	6	2	49	1	1	0
-4.5	-0.1	0.2	-2.1	2.4	-0.3	0.6	0.6	0.9	0.7	0	7.49	7.49	7.42	7.42	78	1	5	16	390	1	1	0
-1.9	2.9	3.5	-3.6	-1.7	-0.6	0.6	0.7	2.4	1.1	-0.03	7.4	7.43	7.17	7.2	18	2	16	0	3	0	0	0
-19.9	-8.3	-9.6	-16.3	3.6	0	10.4	11.8	10.4	0.9	-0.28	7.17	7.32	7.17	7.45	78	2	15	0	3	0	0	1
-5.3	-4.6	-3.6	-8.8	-3.5	-1.3	1.5	1.4	2.3	2.3	-0.28	7.27	7.3	7.12	7.4	67	1	12	5	130	1	1	1
-0.3			-0.9	-0.6	-0.2			0.9	0.9	0			7.34	7.34	87	1	9	1	18	0	0	0
-1.3	2.3	2.3	3.2	4.5	0	2.3	2.3	1.4	0.7	-0.02	7.53	7.53	7.52	7.54	72	2	2	2	49	1	1	0
0			0.7	0.7	-0.4			1	1	-0.02			7.37	7.39	81	2	4	1	25	1	0	0
-1.9	-2.5	0	-13	-11.1	-2.3	7.8	8.5	14.3	12.3	0	7.49	7.5	7.26	7.26	74	1	23	4	85	1	1	0
0	-4.4	0.8	-10.3	-10.3	-5.7	1.1	1.1	6.8	6.8	-0.11	7.37	7.41	7.16	7.27	61	1	19	12	286	1	1	0
0			1.9	1.9	-0.4			1.1	1.1	0			7.4	7.4	90	2	15	1	24	1	0	0
0	6.1	6.4	-0.4	-0.4	-0.2	1.6	1.4	3.6	1.3	0	7.44	7.45	7.35	7.35	89	1	14	2	57	1	1	0
0	12.4	14.4	8	8	-0.5	0.8	1.1	1.2	1.2	-0.05	7.46	7.51	7.32	7.37	75	1	2	2	46	1	0	0
-3.7			6.4	10.1	-0.1			1.1	0.7	-0.06			7.45	7.51	65	1	7	1	15	0	0	0
-2.6	-2.9	-0.1	-7.3	-4.7	-1.5	4	4.2	4.2	3.1	-0.06	7.35	7.43	7.23	7.29	86	2	11	11	259	1	1	1
-16.4			-3.3	13.1	-1.7			2.2	2.2	0			7.44	7.44	53	1	4	1	17	0	0	0
0			7.3	7.3	0			0.9	0.9	0			7.44	7.44	80	2	5	1	8	0	0	0
-0.1		6.4	6.7	6.8	-0.1		0.8	1	1	0		7.46	7.41	7.41	50	1	2	2	47	1	0	0
0		8.3	2.6	2.6	0		0.7	0.7	0.3	-0.22		7.44	7.41	7.63	63	1	4	4	96	1	1	0
-2.3			1.2	3.5	-0.1			0.6	0.6	-0.05			7.44	7.49	26	1	10	2	46	1	0	0
0			5.1	5.1	0			1.6	1.6	0			7.43	7.43	75	1	6	0	8	0	0	0
0		2	0.5	0.5	-0.4		0.9	0.8	0.8	0		7.42	7.39	7.39	82	2	6	4	98	1	1	0
0			2.8	2.8	0			1.5	1.5	0			7.41	7.41	64	1	63	7	183	1	1	0
-2			-11.2	-9.2	-0.7			5.5	5.5	-0.07			7.2	7.27	82	1	3	1	17	0	0	1
-1.6			6.3	7.9	-0.2			1.7	1	-0.01			7.49	7.5	56	2	12	0	7	0	0	0
-0.6			4.5	5.1	-0.1			0.8	0.6	0			7.34	7.34	84	1	32	2	38	1	0	0
-1.3	0.1	-0.7	-2.4	-1.1	0	1.5	1.4	2.1	1.3	0	7.36	7.38	7.29	7.29	91	2	2	1	38	1	0	1
-7.5	1.4	1.8	-5.7	1.8	-0.5	0.9	1.1	1.9	1.1	-0.11	7.44	7.44	7.36	7.47	88	2	12	3	76	1	1	0
0			1.4	1.4	0			1.3	1.3	0			7.4	7.4	81	2	10	0	11	0	0	0
-0.6	2.7	5.7	-0.6	0	-0.1	1.7	0.7	1.9	1.4	0	7.37	7.38	7.26	7.26	94	2	10	2	43	1	0	0
0	0.4	0.4	-11.2	-11.2	-5.7	1.5	3.5	6.9	6.9	-0.17	7.37	7.5	7.21	7.38	69	1	10	10	224	1	1	1
-2.2	8.2	9.3	8.2	10.4	0	1.8	2.6	1.8	1	0	7.55	7.53	7.49	7.49	86	1	4	4	93	1	1	0
-4			-20	-16	0			19	17	-0.1			7.01	7.11	80	1	0	2	50	1	1	1
-0.3	10.4	11.9	10.4	10.7	-0.4	0.6	0.7	1	1	0	7.51	7.46	7.49	7.49	62	1	2	11	255	1	1	0
-0.7	2.7	3.7	2.5	3.2	-0.7	1.3	1.5	1.6	1.6	-0.1	7.36	7.43	7.34	7.44	39	1	11	2	12	0	0	1
0			4.7	4.7	0			1.1	0.8	0			7.35	7.35	90	1	1	1	21	0	0	0
0		-0.4	-2.5	-2.5	-0.1		0.8	1.1	1.1	0		7.45	7.43	7.43	67	1	14	2	39	1	0	0
-0.6			-8.8	-8.2	0			0.7	0.6	-0.04			7.31	7.35	47	2	32	1	29	1	0	0
0	1.1	4.3	-16.1	-16.1	-0.1	1.4	1.7	2	0.6	0	7.35	7.45	7.21	7.21	40	1	65	19	432	1	1	0
-4.2	9.5	10.1	5.8	10	-1	1.7	2.8	2.2	2.2	-0.04	7.26	7.33	7.23	7.27	61	1	40	33	797	1	1	0
-0.3	10.8	11.4	7.1	7.4	0	0.4	0.4	0.7	0.4	0	7.48	7.49	7.43	7.43	63	1	33	33	783	1	1	0
-0.4			1.9	2.3	-0.6			1.4	1.4	-0.02			7.49	7.51	68	1	6	1	22	0	0	0
-8.9	-8.9	1	-10.2	-1.3	-1.7	2.8	4.1	4.9	2.6	-0.12	7.25	7.36	7.28	7.4	78	2	21	2	39	1	0	1
-3.4	1.3	10.3	-3.7	-0.3	-0.2	0.5	0.9	0.8	0.7	-0.24	7.49	7.6	7.29	7.53	60	2	60	42	1010	1	1	1
0			9.6	9.6	-0.2			1.8	1.8	0			7.43	7.43	88	2	14	1	10	0	0	0
-5			-6.9	-1.9	-0.3			0.9	0.8	0			7.43	7.43	79	2	15	1	21	0	0	0
-3.3			-1.3	2	-0.2			3.5	3.5	-0.15			7.23	7.38	82	2	0	3	4	0	0	1
-2.7	-1	1.8	-0.4	2.3	-0.9	0.9	1.9	1.6	1.6	-0.15	7.33	7.42	7.32	7.47	75	1	20	19	466	1	1	1
-0.7	1.5		-3.3	-2.6	0	1.3		2.1	0.8	-0.02	7.5		7.39	7.41	53	1	32	1	25	1	0	0
0			-10.4	-10.4	0			1.8	0.7	0			7.25	7.25	76	1	24	1	28	1	0	0
-2.9			-1.4	1.5	-0.4			1.2	1.1	-0.05			7.37	7.42	80	2	6	2	49	1	1	0
-1	-1.2	-0.3	-6.6	-5.6	-0.8	0.9	1.1	2.7	1.7	-0.06	7.42	7.46	7.35	7.41	80	2	8	1	16	0	0	1
0			-3.9	-3.9	-1.6			3	3	0			7.42	7.42	75	1	38	1	19	0	0	1
-4.7	-7.9	-0.1	-11.3	-6.6	-0.3	0.8	1.4	0.9	0.8	-0.3	7.22	7.33	7.14	7.44	51	2	30	1	11	0	0	1
0			-1.8	-1.8	-0.4			2.3	2.3	0			7.35	7.35	35	2	1	29	706	1	1	0
-1.4			-4.3	-2.9	-1.7			2.9	2.8	-0.17			7.26	7.43	84	1	10	0	11	0	0	0
-0.1			4.4	4.5	0			0.5	0.5	-0.02			7.43	7.45	48	2	1	1	23	0	0	0
-6.7	0.7	0.7	-13	-6.3	-1.9	4.8	6.7	15	8.3	-0.09	7.41	7.48	7.29	7.38	91	1	16	4	74	1	1	0
0	2.1	2.1	-18	-18	-13.6	0.9	1	14.2	14.2	0	7.45	7.48	7.06	7.06	79	2	6	6	137	1	1	1
-0.9	-2.5		-3.3	-2.4	-0.4	1.1		1.3	1.2	-0.02	7.44		7.43	7.45	79	1	6	1	27	1	0	0
-12.7			-5.4	7.3	-0.9			1.8	1.8	-0.02			7.4	7.42	83	1	22	2	55	1	1	0
0		11	8.9	8.9	0		0.6	0.8	0.4	-0.06		7.42	7.4	7.46	70	2	5	5	115	1	1	0
	-8	-5.3		-6.2		1.8	1.8		0.6		7.34	7.42		7.34	87	2	6	3	61	1	1	1
-1.1	5.2		5.2	6.3	0	1.1		1.1	1	0	7.38		7.38	7.38	82	2	15	0	10	0	0	0
-6.4			7.6	14	0			0.8	0.4	-0.26			7.56	7.82	61	1	15	1	11	0	0	0
-3	8.4	9.1	2.7	5.7	-0.2	1.6	1.6	1.6	1.3	0	7.57	7.57	7.41	7.41	68	2	7	3	80	1	1	0
	6.1	4.1		10.8		1.2	8.6		1.7		7.5	7.52		7.45	78	2	25	3	65	1	1	0
0	3.8	3.8	-2.4	-2.4	-0.9	0.9	1	1.8	1.8	-0.07	7.52	7.52	7.41	7.48	66	2	26	4	95	1	1	0
-2.2		19	0.1	2.3	0		0.6	1	0.8	0		7.72	7.44	7.44	24	1	4	2	42	1	0	0
0	-4.1	-0.9	-6.3	-6.3	-0.4	0.7	0.7	1.5	0.9	-0.11	7.33	7.4	7.27	7.38	80	2	6	1	14	0	0	0
-0.5			-0.3	0.2	-0.1			1	0.5	0			7.39	7.39	68	1	5	2	39	1	0	0
0		-0.5	1.7	1.7	-0.1		0.6	0.7	0.6	-0.03		7.36	7.36	7.39	29	1	2	5	119	1	1	0
0			-3.1	-3.1	0			2.9	2.4	0			7.4	7.4	53	1	1	1	22	0	0	0
-2.1	0.7	1.5	0.2	2.3	-0.3	1.5	1.5	2.1	1.5	-0.07	7.48	7.49	7.42	7.49	76	1	9	5	130	1	1	0
-0.3	-0.3	1.3	-4.3	-4	-1.6	2.9	2.9	4.5	4.5	-0.08	7.37	7.41	7.24	7.32	78	2	24	13	312	1	1	0
-1.3	-1.9	1.1	-3.4	-2.1	-0.2	1.5	2	1.5	0.6	0	7.48	7.54	7.45	7.45	66	1	17	10	206	1	1	0
-5			-7.8	-2.8	-4.8			10.1	8.5	0			7.16	7.16	80	1	53	2	44	1	0	0
0			-15.8	-15.8	-0.6			3.8	3.8	0			7.1	7.1	79	1	1	1	15	0	0	1
-6.4	4.7	6.1	-5.2	1.2	-0.7	1.1	0.9	1.7	1.7	-0.07	7.45	7.46	7.37	7.44	43	1	39	29	709	1	1	0
-0.8	18.9	20.1	15.5	16.3	-0.3	1.4	1.7	1.2	0.9	0	7.48	7.48	7.22	7.22	76	2	3	2	54	1	1	1
-2.7	10.4	11.2	8.6	11.3	-0.6	1.5	1.5	1.5	1.2	-0.03	7.44	7.48	7.43	7.46	58	1	73	5	124	1	1	0
				-10.3					1.5					7.38	80	2	9	3	56	1	1	1
-3	6.1		6.1	9.1	0	1.9		1.9	1.2	0	7.42		7.4	7.4	57	1	9	1	23	0	0	0
-1.3	6.7	10.9	4.1	5.4	0	2.1	1.2	2.1	0.7	-0.06	7.4	7.44	7.28	7.34	80	2	11	3	71	1	1	0
-12	-4.6	-3.3	-18.4	-6.4	0	2.7	5.2	6.4	2.8	-0.2	7.5	7.52	7.31	7.51	60	1	32	3	75	1	1	1
	-0.1	6.3		-5.1		6.6	6.6		5.7		7.48	7.52		7.31	56	2	13	1	40	1	0	0
-0.2			-2.2	-2	-0.4			2.1	1.7	-0.01			7.32	7.33	79	1	33	3	68	1	1	1
-1.2			-2	-0.8	-0.3			0.9	0.9	-0.01			7.46	7.47	70	2	9	0	8	0	0	0
-2.6	3	9.4	-5.3	-2.7	0	0.5	0.7	0.7	0.5	-0.04	7.47	7.54	7.26	7.3	58	1	35	1	12	0	0	0
0			1.7	1.7	0			0.7	0.7	0			7.45	7.45	22	2	2	35	834	1	1	0
-2.6	0.8	3.8	-1.4	1.2	0	1.5	1.2	1.5	0.9	-0.06	7.52	7.57	7.44	7.5	76	1	30	6	136	1	1	0
-0.4	2.1	2.3	0.7	1.1	0	2.3	8.1	2.3	1.1	0	7.45	7.43	7.41	7.41	42	2	110	8	186	1	1	0
-3.8		7.7	-8.2	-4.4	-8.8		1.3	14.1	14.1	-0.05		7.51	7.28	7.33	52	2	16	2	39	1	0	0
-1	-9.9	-6.2	-15.1	-14.1	-0.1	1.2	1.2	0.8	0.6	-0.03	7.42	7.42	7.29	7.32	56	1	7	2	0	0	0	0
					0			29	29						76	1	0	1	11	0	0	1
-1.7			-6.8	-5.1	-0.7			1.3	1.3	-0.21			7.16	7.37	43	1	90	0	8	0	0	0
0			4.1	4.1	0			1.1	1	-0.05			7.41	7.46	86	1	16	1	16	0	0	0
-16.5			-23.8	-7.3	0			13.7	0.6	-0.41			7.01	7.42	81	1	1	46	1114	1	1	1
-0.2			-15.2	-15	-3			19	18	-0.01			7.16	7.17	77	2	56	0	9	0	0	0
0			-0.4	-0.4	0			0.6	0.5	-0.02			7.44	7.46	54	2	1	1	25	1	0	0
0	-2.7	-1.5	-7.9	-7.9	-0.7	1	1	1.5	1.5	0	7.4	7.4	7.37	7.37	31	2	14	2	46	1	0	0
0			1.4	1.4	-0.3			1	1	0			7.43	7.43	51	1	4	3	69	1	1	0
0	2.3	2.5	-0.5	-0.5	-0.5	1.1	2.2	1.1	1.1	0	7.48	7.45	7.38	7.38	55	1	7	1	21	0	0	0
0			-0.3	-0.3	-2			2.4	2.4	0			7.39	7.39	72	1	4	1	11	0	0	0
0			1.9	1.9	0			1.8	1.8	0			7.41	7.41	67	1	21	12	284	1	1	1
0	0.4	6.2	-2.5	-2.5	-1.4	5	6	5	3.2	-0.03	7.46	7.55	7.33	7.36	47	1	17	0	6	0	0	0
-1.4			-8.9	-7.5	-0.2			4.2	3.6	-0.07			7.35	7.42	74	1	2	6	140	1	1	1
-2.1	0.3	1.6	1.8	3.9	-0.2	0.4	0.5	0.7	0.7	-0.09	7.37	7.42	7.39	7.48	55	1	34	2	52	1	1	0
-0.2		5.2	1.9	2.1	0		0.9	1	0.9	-0.05		7.4	7.48	7.53	80	1	10	1	17	0	0	0
0			-2.8	-2.8	-0.9			3.1	3.1	0			7.36	7.36	47	1	1	1	23	0	0	0
				-5.4					3.8					7.45	71	2	8	1	21	0	0	0
-2.2	0.1		-3.4	-1.2	-0.3	1.6		1.6	0.9	0	7.44		7.38	7.38	71	2	14	1	26	1	0	0
0			7.6	7.6	-0.7			1.4	1.4	0			7.44	7.44	89	1	38	4	103	1	1	0
-1.3			-1.4	-0.1	-1.9			2.2	2.2	-0.05			7.35	7.4	20	2	1	1	25	1	0	0
-0.2			0	0.2	-0.7			2	1.8	-0.01			7.34	7.35	74	1	9	1	19	0	0	0
	-5.5	-5.3		-6.6		0.4	0.5		0.5		7.32	7.36		7.29	67	2	18	2	47	1	0	0
0		2.4	5.5	5.5	0		0.5	1.1	1.1	0		7.44	7.39	7.39	75	1	8	2	55	1	1	0
-4.4	3.6	5.4	-0.8	3.6	-0.8	0.5	0.8	1.2	1.2	-0.16	7.41	7.61	7.41	7.57	71	1	13	2	55	1	1	0
0			-2.7	-2.7	-1			3.1	3.1	0			7.29	7.29	21	2	0	1	10	0	0	0
0	5.5	5.5	4.7	4.7	-0.3	0.9	1	1.4	1.2	0	7.47	7.49	7.4	7.4	36	2	11	1	17	0	0	0
0			3	3	-0.4			0.8	0.8	0			7.34	7.34	46	1	1	3	9	0	0	0
-0.5	10.8	10.8	7	7.5	-0.2	0.5	0.5	0.6	0.6	-0.04	7.37	7.36	7.31	7.35	94	2	21	2	37	1	0	0
-0.3			-1.9	-1.6	-0.1			3.4	3.4	0			7.4	7.4	54	2	1	1	9	0	0	0
-0.5	-2.7		-3.6	-3.1	-0.1	0.8		1.6	0.6	-0.02	7.41		7.39	7.41	17	2	9	1	23	0	0	0
0			3.1	3.1	0			0.6	0.6	0			7.39	7.39	58	1	15	0	10	0	0	0
-1			-9.3	-8.3	-0.2			1.4	0.9	-0.03			7.26	7.29	75	1	6	1	20	0	0	0
-4.4			-12.4	-8	-2.4			7.7	4.8	-0.04			7.39	7.43	38	2	31	1	35	1	0	1
-0.9	-5.9	-4.3	-10.4	-9.5	0	0.9	1.3	1.9	0.5	-0.02	7.4	7.41	7.32	7.34	75	1	5	5	141	1	1	0
-12.5	12	12	-7.3	5.2	-2.6	2.6	5.5	17	6.1	-0.09	7.55	7.57	7.43	7.52	75	1	9	2	38	1	0	1
0	0.9	0.9	-7.1	-7.1	-3.7	1.1	1.2	4.8	4.8	-0.03	7.47	7.47	7.37	7.4	82	1	15	1	29	1	0	0
-1.6	1.8		0.8	2.4	-0.1	0.6		1.1	0.7	-0.07	7.32		7.32	7.39	78	2	1	3	71	1	1	1
0	16.4		2.2	2.2	-0.5	0.7		1.2	1.2	0	7.69		7.43	7.43	51	1	3	3	68	1	1	0
0		6.1	5.9	5.9	-0.2		0.7	1	1	0		7.43	7.42	7.42	50	2	3	1	22	0	0	0
-0.6	-5.8		-5.8	-5.2	-6.9	7.5		9.2	9.2	0	7.24		7.07	7.07	77	2	1	1	23	0	0	1
-4.7	-10.1	-2	-15.8	-11.1	-3.6	6.6	3.6	7.3	6.6	-0.01	7.34	7.49	7.22	7.23	58	1	3	3	62	1	1	1
-2.2	-3.2	-0.6	-7.2	-5	-0.4	0.7	1.2	1.1	1.1	-0.11	7.32	7.39	7.26	7.37	44	1	12	6	133	1	1	0
-5.9	-2.1	0.1	-2.1	3.8	-0.4	1.1	1.7	1.5	1.5	-0.04	7.4	7.47	7.4	7.44	85	1	40	17	414	1	1	0
-3.9			-4.6	-0.7	-0.3			2.4	0.9	-0.04			7.37	7.41	33	2	1	1	14	0	0	0
-5.8	-9.8	-5.7	-16.4	-10.6	0	4.6	19	9.3	2.4	-0.36	7.25	7.35	7.06	7.42	60	2	2	2	44	1	0	1
0	0.8	0.8	-14.8	-14.8	-2.8	5.5	9.8	14.8	14.8	0	7.42	7.42	7.26	7.26	87	2	2	2	36	1	0	1
0	-4	-2.1	-15.7	-15.7	-6.7	3.9	4.5	11.2	10.6	0	7.38	7.38	7.3	7.3	55	2	17	16	388	1	1	1
									1.2						41	2	1	1	20	0	0	0
-0.7	2.3	3.3	1.1	1.8	-2.7	1.6	0.7	3.5	3.5	0	7.48	7.54	7.41	7.41	52	1	11	1	32	1	0	0
-0.1	5.9	9.1	1.2	1.3	-0.3	1.3	1.2	1.7	1	-0.02	7.44	7.47	7.32	7.34	75	2	10	2	53	1	1	0
-5.4			-5.8	-0.4	0			0.9	0.7	0			7.34	7.34	81	1	9	1	18	0	0	0
0			5.3	5.3	0			0.8	0.8	0			7.48	7.48	78	1	1	1	18	0	0	0
0		3.1	3	3	0		1	0.6	0.6	0		7.43	7.42	7.42	61	1	3	3	77	1	1	0
-5.4			-28.9	-23.5	-0.2			28	12.2	-0.14			6.76	6.9	42	2	4	1	14	0	0	1
-1.6	9.2	8.9	-14.9	-13.3	-7.9	2.3	1.7	22	10.2	-0.26	7.53	7.52	7.16	7.42	52	1	11	3	81	1	1	1
-1	-0.1		-2.3	-1.3	-0.3	1		1.4	1.1	-0.02	7.41		7.34	7.36	84	2	2	2	40	1	0	1
0			-1	-1	0			0.5	0.5	0			7.43	7.43	73	1	1	1	24	1	0	0
				5.5					1.4					7.46	71	2	1	1	24	1	0	0
-0.2			0.2	0.4	-0.5			1.2	1.1	0			7.39	7.39	70	2	6	1	12	0	0	0
-3.3			-0.8	2.5	-2.2			3.7	3.7	-0.01			7.29	7.3	80	2	1	0	12	0	0	1
-0.2	-3.7	0.8	-6.4	-6.2	-0.5	0.5	1.1	1	0.9	-0.16	7.27	7.4	7.2	7.36	62	2	76	67	1614	1	1	1
				13.7					0.9					7.5	45	2	23	1	18	0	0	0
0			8.3	8.3	0			1.5	1.5	0			7.45	7.45	69	1	6	2	46	1	0	0
-9.5		18.4	18.3	27.8	-0.2		0.9	0.6	0.6	0		7.38	7.41	7.41	69	1	9	3	69	1	1	0
-0.3			-0.1	0.2	-0.8			2.3	2.3	-0.05			7.37	7.42	28	1	1	1	12	0	0	0
				1.3					1					7.41	76	1	3	1	23	0	0	0
-0.7	2.6	1.9	-1.4	-0.7	-2.7	1.8	0.5	4.4	3.6	-0.09	7.47	7.44	7.36	7.45	71	2	13	7	180	1	1	0
-1.3			-10.3	-9	-0.2			2.9	1.4	0			7.32	7.32	78	1	7	0	9	0	0	0
	0.2	0.2		4.7		0.6	0.6		1		7.5	7.5		7.43	83	1	9	34	813	1	1	0
0			-0.2	-0.2	-18.1			22	22	0			7.5	7.5	47	1	4	0	2	0	0	0
-3.6	11.5	11.5	5.3	8.9	-0.1	0.8	0.9	0.9	0.8	0	7.49	7.49	7.32	7.32	58	2	34	24	562	1	1	0
0			-11	-11	0			4.8	3	-0.02			7.38	7.4	78	2	21	1	11	0	0	1
-1.3	-3.2	-2.1	-7.3	-6	-0.4	0.4	0.8	0.8	0.8	-0.07	7.4	7.44	7.3	7.37	20	2	33	1	36	1	0	0
-1.5			-6.6	-5.1	0			2.4	2.1	0			7.39	7.39	79	1	0	1	11	0	0	0
0	-1.6	-1.6	-5.8	-5.8	-0.4	1.6	2.6	3	2.7	0	7.42	7.42	7.37	7.37	85	1	7	1	14	0	0	0
0			-1.8	-1.8	0			0.6	0.3	-0.01			7.23	7.24	68	2	1	2	43	1	0	0
-7.4			-13.9	-6.5	-2.2			8.3	7.5	-0.12			7.11	7.23	53	1	4	9	202	1	1	1
-3.6	1.4	2.5	3.5	7.1	0	1.6	1.6	1.2	0.9	-0.03	7.45	7.48	7.42	7.45	82	2	23	1	21	0	0	0
				5.2					1.9					7.44	58	2	7	1	24	1	0	0
	4.8			-0.6		0.9			2.1		7.42			7.31	75	2	15	1	28	1	0	1
-1.1			-1.4	-0.3	-0.9			2	2	-0.08			7.42	7.5	38	1	17	1	19	0	0	0
-8.1			-3	5.1	-0.3			1	0.6	-0.02			7.35	7.37	80	2	9	1	28	1	0	0
0	2.6	3.5	-3	-3	-0.5	1.8		1	1	-0.02	7.51		7.33	7.35	79	1	14	1	23	0	0	0
	6.4			-10.5		0.7			0.4		7.42			7.36	85	1	14	1	23	0	0	0
-1			3.4	4.4	-2.2			2.9	2.9	-0.05			7.38	7.43	80	2	25	1	22	0	0	0
0			4	4	0			1	0.7	0			7.59	7.59	65	2	1	2	51	1	1	0
-1.1		4.2	3.8	4.9	-1.3		3	2.8	2.8	-0.06		7.53	7.44	7.5	72	1	2	1	19	0	0	0
0			-0.1	-0.1	-0.3			1	1	0			7.38	7.38	81	1	8	5	114	1	1	0
-1.7		8.3	-0.9	0.8	-0.4		2.1	1.2	1	0		7.38	7.17	7.17	50	1	5	1	23	0	0	0
-2.8			-1	1.8	-0.8			1.2	1.2	-0.02			7.37	7.39	51	1	11	1	17	0	0	0
-1.9	-1.3		-3.3	-1.4	-0.2	0.6		0.9	0.8	-0.15	7.44		7.32	7.47	84	1	10	1	22	0	0	0
-9.7			-11.7	-2	0			14.5	0.9	-0.27			7.15	7.42	70	1	17	1	10	0	0	1
-0.1			-13.5	-13.4	-1.4			14.2	14.2	0			6.97	6.97	63	1	0	2	4	0	0	1
-0.3			1.1	1.4	0			0.7	0.7	0			7.48	7.48	26	1	7	4	95	1	1	0
-0.1			5.3	5.4	-0.5			1.8	1.2	-0.03			7.32	7.35	73	2	13	1	19	0	0	0
0			1.5	1.5	-0.2			1.1	1.1	-0.03			7.44	7.47	72	2	8	0	3	0	0	1
				1.6					0.9					7.35	81	2	22	1	17	0	0	0
	-1.4	2.5		-4.3		2.6	2.1		4.5		7.41	7.45		7.43	83	1	55	6	136	1	1	1
-5.4	6.7	9.7	0	5.4	-1	2	4.5	2	1.5	-0.05	7.52	7.54	7.46	7.51	72	1	22	4	95	1	1	1
-6.5			-18.7	-12.2	-1.1			6.8	4	-0.1			7.18	7.28	62	2	5	1	13	0	0	1
-0.8	-1.4	0	-8.2	-7.4	-0.6	0.4	0.4	0.9	0.9	-0.09	7.28	7.28	7.12	7.21	73	2	3	3	69	1	1	0
	15	17.4		19.9		1.3	1.7		0.7		7.38	7.47		7.36	64	2	3	3	63	1	1	1
0			4.2	4.2	0			1.1	1.1	0			7.46	7.46	78	2	12	1	17	0	0	0
-1.3	1	3.1	0.9	2.2	-0.5	0.3	0.5	0.8	0.8	0	7.46	7.53	7.41	7.41	50	1	12	1	18	0	0	0
0			3.4	3.4	0			2.5	2.5	0			7.43	7.43	55	1	1	3	93	1	1	0
0			-9.7	-9.7	-4.7			5.7	5.7	0			7.07	7.07	31	1	1	1	17	0	0	0
-1			-11.1	-10.1	-0.2			18	6.6	-0.2			7.22	7.42	74	1	0	2	1	0	0	1
-9.3			-7.5	1.8	-0.7			10.1	2.6	-0.54			6.96	7.5	72	2	2	1	8	0	0	1
-1.2			3.1	4.3	0			1.3	1.3	0			7.38	7.38	79	2	9	1	25	1	0	0
	-2.5	-1.1		-6.4		1.5	1		4		7.49	7.48		7.47	79	1	11	5	117	1	1	0
0			-5.8	-5.8	-1.8			2.6	2.6	-0.01			7.35	7.36	83	1	8	3	68	1	1	0
-0.8		4.6	3.5	4.3	-0.2		0.9	1.2	1.2	-0.05		7.44	7.42	7.47	42	1	3	1	15	0	0	0
-1.8			4.1	5.9	-1.5			3.2	2.4	-0.02			7.39	7.41	81	1	9	1	9	0	0	0
0			3.6	3.6	0			1.1	1.1	0			7.37	7.37	58	1	1	1	13	0	0	0
-0.5			0.3	0.8	-0.2			1.6	1.5	0			7.44	7.44	60	1	9	1	26	1	0	0
-1.5	-6	-4.8	-7.1	-5.6	-0.2	2.3	6.8	2.1	1.1	-0.05	7.25	7.28	7.15	7.2	76	1	7	7	159	1	1	1
0			-8.1	-8.1	-3.5			4.3	4.3	0			7.09	7.09	55	1	7	1	14	0	0	0
-1	-5	-0.1	-9.2	-8.2	-3.8	0.9	1.7	4.5	4.5	0	7.36	7.4	7.17	7.17	70	2	5	1	23	0	0	1
0			1.8	1.8	0			0.5	0.5	0			7.49	7.49	78	2	1	5	130	1	1	0
0			-0.5	-0.5	0			2.3	2.3	0			7.34	7.34	43	1	1	1	19	0	0	0
-4.6	9.2		8.3	12.9	-0.2	0.8		0.8	0.7	-0.17	7.49		7.43	7.6	54	1	51	1	27	1	0	0
-1.9		14.2	12.2	14.1	-0.2		1	0.9	0.4	-0.04		7.52	7.34	7.38	94	2	4	1	18	0	0	0
-0.2			2.2	2.4	-1.2			2.2	2.2	-0.17			7.47	7.64	50	2	5	2	55	1	1	0
		5.8		-1.6			0.8		1.1			7.46		7.3	57	2	4	1	24	1	0	0
-3	-3.8		-8.4	-5.4	-1	1.2		1.8	1.8	-0.26	7.28		7.19	7.45	67	1	27	1	26	1	0	1
-3	3.4	3	2.7	5.7	-0.4	1	1	1.6	0.7	-0.09	7.52	7.5	7.44	7.53	48	1	22	27	644	1	1	0
-15	14.5	17.6	14.5	29.5	0	1.1	1.6	2.2	0.6	-0.04	7.38	7.44	7.38	7.42	57	1	6	5	117	1	1	0
0			-2.3	-2.3	-1.9			2.5	2.5	0			7.35	7.35	25	2	1	6	137	1	1	0
-1.6			-0.7	0.9	0			0.7	0.6	-0.16			7.25	7.41	83	2	32	1	9	0	0	0
-5.3	-0.2	0.2	-1.4	3.9	-0.9	1.4	2	2.9	2.2	-0.28	7.23	7.33	7.2	7.48	49	2	55	42	1003	1	1	0
0			-8.6	-8.6	-0.8			1.3	1.3	-0.01			7.43	7.44	21	1	19	1	14	0	0	0
0			6.4	6.4	0			1	1	0			7.42	7.42	31	1	0	2	11	0	0	0
-2.4	-5.8	-5.8	-7.3	-4.9	-1.3	2.1	2.1	3.3	3.3	-0.17	7.32	7.32	7.18	7.35	63	1	30	2	59	1	1	0
-1.2	2.3	3.9	-4.7	-3.5	0	0.8	1.4	2.6	1.4	0	7.38	7.49	7.19	7.19	57	2	11	0	9	0	0	0
-0.6			-7.1	-6.5	-0.2			0.7	0.7	-0.06			7.16	7.22	61	2	1	11	274	1	1	1
0			-6.5	-6.5	-0.3			0.7	0.4	0			7.33	7.33	77	1	3	1	9	0	0	0
-2.5	-3.4	-3.4	-5.8	-3.3	-0.1	1	1	1.7	0.8	-0.1	7.33	7.33	7.28	7.38	53	1	17	16	376	1	1	0
-1			-0.9	0.1	-0.7			1.6	1.6	-0.04			7.45	7.49	55	1	5	1	12	0	0	0
0			5	5	0			0.9	0.9	0			7.46	7.46	80	2	17	1	15	0	0	0
0	-9.8		-11.6	-11.6	-2	11.5		13.6	9.4	-0.13	7.3		7.23	7.36	83	1	1	1	23	0	0	1
0	-0.1		-2.3	-2.3	-0.3	1.5		1.5	1.1	0	7.49		7.38	7.38	87	2	23	1	25	1	0	0
0			-5.5	-5.5	-1			1.8	1.8	0			7.33	7.33	60	1	10	0	12	0	0	0
-0.7			-2.3	-1.6	0			2.3	1.4	-0.03			7.4	7.43	88	1	4	1	24	1	0	0
-4			-8.7	-4.7	-0.1			2	1.1	-0.02			7.27	7.29	62	2	11	1	19	0	0	0
-1.3	-0.9	0.8	-2.2	-0.9	-3	3.2	2.4	4.2	4.2	0	7.38	7.43	7.3	7.3	84	1	10	9	212	1	1	1
-0.4			-0.1	0.3	-0.1			0.7	0.6	0			7.42	7.42	83	2	10	1	17	0	0	0
-0.3	5.5	10.9	1.6	1.9	-0.3	0.4	0.5	1.2	0.7	0	7.39	7.42	7.3	7.3	53	1	15	8	182	1	1	1
-1.1		0.7	-3.7	-2.6	-0.8		0.9	2.7	2.6	-0.02		7.44	7.3	7.32	86	1	17	2	46	1	0	0
0	-4.3	7.1	-12.2	-12.2	-6.3	2.2	2.5	8.5	8.5	-0.08	7.5	7.51	7.27	7.35	51	1	36	5	115	1	1	0
-0.7	2.3		2.3	3	0	0.4		0.8	0.3	-0.06	7.38		7.34	7.4	64	2	3	2	54	1	1	0
	2.7			-3.4		0.6			3.6		7.41			7.34	63	1	8	1	20	0	0	0
-1.8	0.7	3.2	-3.9	-2.1	-0.1	0.4	0.6	0.6	0.5	-0.1	7.41	7.43	7.35	7.45	64	2	10	3	62	1	1	0
0	4.9	5.6	-2.3	-2.3	0	1.1	1.3	1.3	0.6	-0.02	7.47	7.48	7.37	7.39	50	2	9	2	44	1	0	0
0			-5.4	-5.4	-0.3			1	0.9	0			7.31	7.31	80	2	16	1	18	0	0	0
0	4.7	4.6	1.4	1.4	-0.1	1.1	1.1	1.1	0.9	0	7.43	7.46	7.42	7.42	69	1	17	2	49	1	1	0
0			-2	-2	-2.4			3.3	3.3	0			7.28	7.28	75	2	27	21	505	1	1	0
-3.3	1.9	1.1	1.9	5.2	-0.1	0.8	1.1	1.1	0.9	0	7.47	7.48	7.42	7.42	68	1	21	0	11	0	0	0
-3.8	-2.2	1.1	-2.2	1.6	-0.5	1.3	1.1	1.3	1.3	0	7.45	7.5	7.39	7.39	79	2	19	2	48	1	1	1
-4.8	12.5	18.7	10.1	14.9	-0.5	0.7	0.8	0.9	0.9	-0.07	7.22	7.32	7.18	7.25	54	1	21	21	505	1	1	1
-0.3		5.7	0.8	1.1	0		1.3	1.5	1.3	-0.09		7.5	7.4	7.49	84	1	20	3	72	1	1	0
-4.1	0		0	4.1	-0.6	0.5		1.1	1.1	0	7.42		7.4	7.4	30	2	1	1	29	1	0	0
-1.7		8.7	3.5	5.2	-0.6		1.2	1.2	1.2	-0.01		7.45	7.35	7.36	86	1	11	2	46	1	0	0
-1.3	3.6	2.9	1.9	3.2	-0.3	1.5	2.2	2.4	1.6	0	7.51	7.49	7.44	7.44	56	1	8	7	166	1	1	1
0	1.1	2.2	-16.6	-16.6	-2	1.8	1.9	3.5	3.5	0	7.49	7.51	6.98	6.98	66	2	33	3	73	1	1	0
0	-0.5	3.9	-9	-9	0	1.3	1.3	2.7	0.9	-0.02	7.41	7.49	7.16	7.18	63	1	35	6	140	1	1	0
-0.5			1.2	1.7	0			0.9	0.7	-0.03			7.43	7.46	20	1	6	0	19	0	0	0
0	-1.3		-7.5	-7.5	-1.3	0.9		2.2	2.2	0	7.47		7.19	7.19	83	2	23	1	17	0	0	0
-1.9	-1.1	1.8	-8.3	-6.4	-0.6	0.6	0.9	1	0.9	-0.01	7.47	7.5	7.33	7.34	52	1	29	9	210	1	1	0
-1.1			1.4	2.5	-0.1			3.6	2.4	0			7.44	7.44	53	1	17	11	249	1	1	0
-0.3	4.1	4.9	-1.3	-1	-0.6	1.3	1.4	1.6	1.6	0	7.47	7.47	7.14	7.14	61	1	11	11	260	1	1	0
-0.8			-3.6	-2.8	-0.2			1.7	1.2	-0.01			7.43	7.44	48	2	9	0	8	0	0	0
-1.9			1.6	3.5	-0.3			1.2	1.2	-0.16			7.34	7.5	50	1	13	1	37	1	0	0
-3.5	2.2	5.6	-1.2	2.3	-0.4	0.7	0.7	4.1	1	-0.06	7.45	7.49	7.41	7.47	64	2	7	0	16	0	0	0
0			-4.8	-4.8	-1.3			1.9	1.9	-0.01			7.2	7.21	64	2	7	11	259	1	1	0
-3	-8.4	-6.6	-9.4	-6.4	0	2.1	1.1	2.2	0.7	-0.03	7.41	7.38	7.31	7.34	68	2	29	0	9	0	0	1
-0.2			-1.1	-0.9	-0.2			1.5	1.4	0			7.26	7.26	72	2	9	1	27	1	0	1
															80	2	8	1	15	0	0	0
-0.2	-19.3	-19.3	-19	-18.8	-2.6	16	16	17	10.1	-0.09	7.1	7.1	6.9	6.99	62	2	1	1	28	1	0	1
-2.8			2.4	5.2	0			2	1.3	0			7.43	7.43	82	2	10	2	35	1	0	0
		-4.8					1.6				7.43	7.43			67	1	14	13	297	1	1	0
-0.9	-4.8		-16.2	-15.3	-0.4	0.9		1.1	1.1	-0.02	7.41		7.22	7.24	56	2	79	1	20	0	0	0
0			-2.7	-2.7	-0.7			1.6	1.6	0			7.35	7.35	88	1	13	6	144	1	1	0
-4.2	-0.5		-2.2	2	-0.3	1.4		1.4	1.3	-0.08	7.29		7.23	7.31	52	1	6	0	8	0	0	1
0			4.7	4.7	0			1.4	1.4	0			7.39	7.39	76	1	9	1	17	0	0	0
0			5	5	0			1	1	0			7.44	7.44	49	1	1	1	14	0	0	0
-1.2			3.2	4.4	-0.2			0.6	0.6	-0.01			7.39	7.4	76	2	11	1	19	0	0	0
0	1.5	1.5	0	0	-0.9	0.8	0.8	1.6	1.6	0	7.45	7.45	7.29	7.29	64	2	1	1	25	1	0	0
0	-1.8		-5.7	-5.7	-0.6	1.5		1.6	1.5	-0.13	7.33		7.11	7.24	76	1	7	0	10	0	0	0
0			-7.2	-7.2	-3.3			5.1	5.1	0			7.34	7.34	66	1	4	8	179	1	1	0
0			0	0	0			1.3	1.3	0			7.42	7.42	53	2	0	2	17	0	0	0
-3	-6.4		-6.1	-3.1	-1.8	2		3.6	3.6	-0.05	7.23		7.23	7.28	51	2	15	1	24	1	0	0
0			4.5	4.5	0			0.7	0.7	-0.01			7.42	7.43	86	2	9	1	25	1	0	0
0			5.8	5.8	0			0.7	0.7	0			7.49	7.49	92	1	10	1	25	1	0	0
-1.1			18.4	19.5	-0.2			1.5	1.5	0			7.53	7.53	84	1	21	3	78	1	1	0
0	8.6	10.8	-5.3	-5.3	-9.5	1	0.8	10.3	10.3	-0.07	7.43	7.5	6.93	7	57	2	17	1	24	1	0	0
	-16.2			-5.2		9.4			4.3		7.15			7.4	68	1	1	1	12	0	0	1
0			0.3	0.3	0			1.5	1.5	0			7.39	7.39	27	2	1	3	75	1	1	0
-9.6	3.3	11	-2.6	7	-0.3	2.9	3.3	1.5	0.8	-0.25	7.34	7.46	7.23	7.48	51	2	16	1	20	0	0	0
-1.8	7.4	9.5	7	8.8	-0.1	1.3	1.6	1.3	0.5	-0.03	7.37	7.4	7.27	7.3	76	2	17	2	49	1	1	0
0		13	5.4	5.4	-1.2		1.8	2.3	2.3	-0.04		7.48	7.44	7.48	81	2	15	6	150	1	1	0
-1.3	0.2		-1.4	-0.1	-1	1.8		2.2	2.1	-0.03	7.49		7.48	7.51	65	2	22	1	25	1	0	0
	3.2			1.2		0.7			1.1		7.4			7.43	57	1	1	1	27	1	0	0
0			-5.5	-5.5	-0.2			1	1	0			7.37	7.37	79	1	12	1	23	0	0	0
0			10.6	10.6	0			0.8	0.8	0			7.45	7.45	64	2	8	1	14	0	0	0
-0.7	12.4	16.5	6.5	7.2	-0.1	0.9	1.2	1.3	0.8	-0.03	7.4	7.43	7.29	7.32	77	2	19	19	447	1	1	0
-23.1	-20.4		-22.5	0.6	-0.7	23		27	3	-0.59	6.98		6.89	7.48	61	2	14	8	162	1	1	1
0	2.5	4	3.4	3.4	0	0.9	1	1	1	0	7.47	7.47	7.41	7.41	80	1	25	1	36	1	0	0
-0.7	-2.4	0.6	-5.8	-5.1	-2	2.7	2.2	4	3.8	0	7.45	7.49	7.36	7.36	45	1	6	1	21	0	0	0
0			-7.8	-7.8	0			1.1	1.1	0			7.29	7.29	84	1	6	0	10	0	0	0
-1.4	13.9	17.7	8.6	10	-0.8	1.5	1.5	2.6	1.9	-0.02	7.39	7.46	7.26	7.28	71	2	22	12	304	1	1	1
-4.4	2.1	2.8	-3	1.4	-1.6	0.9	1	4.3	2.5	-0.15	7.53	7.52	7.35	7.5	81	1	11	1	27	1	0	0
0	7.8		3	3	-0.2	1.6		1.5	0.8	-0.01	7.39		7.21	7.22	95	1	10	6	134	1	1	0
0			-4.2	-4.2	0			0.6	0.5	-0.03			7.31	7.34	55	1	4	3	65	1	1	0
-1.5	-1.4	-1.4	-13.9	-12.4	-1.4	9.1	9.3	20	7.4	-0.17	7.38	7.38	7.22	7.39	75	2	2	1	10	0	0	1
-0.2	1.6	1.6	-0.8	-0.6	-0.2	1.8	1.8	2.3	0.9	-0.02	7.46	7.46	7.37	7.39	89	2	8	2	30	1	0	0
-0.6			2.4	3	0			2.2	0.8	0			7.42	7.42	83	2	11	1	28	1	0	0
0		2.9	-6.2	-6.2	0		0.5	1.3	0.7	0		7.43	7.28	7.28	65	1	17	1	23	0	0	0
-0.2			-18.4	-18.2	-7.6			8.6	8.6	0			7.25	7.25	56	2	7	17	399	1	1	0
0			4.1	4.1	-0.9			1.5	1.5	-0.05			7.45	7.5	86	2	3	1	18	0	0	0
-0.4	1.5	3.9	-16.5	-16.1	-2.6	1.7	1.7	3.7	3.7	0	7.45	7.49	7	7	54	2	5	1	19	0	0	1
-3.9	-6.9	-1.9	-5.7	-1.8	-1.5	1.9	1.9	4	4	-0.16	7.27	7.3	7.18	7.34	55	1	27	5	108	1	1	0
-1.2			-5	-3.8	-0.5			1.2	1.2	-0.02			7.39	7.41	36	1	9	25	600	1	1	0
-5.7			-0.6	5.1	-2.5			2.9	2.9	-0.04			7.39	7.43	51	2	7	1	23	0	0	0
0			-9.1	-9.1	-11.5			12.5	12.5	0			6.95	6.95	65	1	27	0	8	0	0	0
-2	0.9		0.9	2.9	-0.2	0.7	1	1.1	0.7	-0.15	7.43		7.37	7.52	68	1	19	0	11	0	0	0
0			2.9	2.9	0			3.4	3.4	0			7.46	7.46	73	2	17	2	41	1	0	1
															77	1	8	6	130	1	1	0
0			-4.5	-4.5	0			0.6	0.6	0			7.35	7.35	22	2	1	1	22	0	0	0
-2.5	-3.1	-3.6	-3.4	-0.9	-0.5	1.7	4.4	1.7	1.3	-0.03	7.44	7.46	7.42	7.45	60	2	18	19	456	1	1	1
0		2.3	1.1	1.1	0		0.7	0.4	0.4	-0.04		7.47	7.41	7.45	21	1	4	1	35	1	0	0
0	1	1.7	-8	-8	-3	7.9	11.5	11.6	11	0	7.38	7.41	7.28	7.28	20	2	10	3	68	1	1	1
0	-2.5	-1.2	-7.5	-7.5	-1.1	0.6	0.9	1.7	1.7	0	7.42	7.43	7.31	7.31	94	1	9	8	196	1	1	0
-2.5			1.2	3.7	-0.5			1.5	1.5	-0.19			7.33	7.52	73	2	3	4	107	1	1	0
0			1.2	1.2	-1.1			1.8	1.8	-0.03			7.36	7.39	82	1	4	1	18	0	0	0
-4.8			-12	-7.2	-0.7			9.3	3.7	-0.15			7.26	7.41	77	1	0	1	21	0	0	1
0			0.4	0.4	0			2.9	1.1	0			7.42	7.42	77	1	10	0	14	0	0	0
0	26.7	26.7	26.7	26.7	-0.8	1.1	1.1	1.4	1.4	0	7.42	7.42	7.21	7.21	57	1	2	2	5	0	0	1
-0.1			-3.3	-3.2	-1.7			2.5	2.5	0			7.39	7.39	72	1	4	0	8	0	0	0
0			-2.6	-2.6	0			1.5	1.5	0			7.36	7.36	68	2	24	2	50	1	1	0
0			-0.4	-0.4	-0.3			0.8	0.8	-0.02			7.44	7.46	20	2	6	1	19	0	0	0
-0.5		-9.6	-1.7	-1.2	-0.5		15	2.2	2.2	-0.02		7.38	7.45	7.47	50	2	16	1	15	0	0	1
-1.7	2.4	2.4	-1.2	0.5	-0.2	0.7	1.1	1	0.6	0	7.45	7.47	7.42	7.42	55	2	11	1	17	0	0	0
-1.4	5.8		5.8	7.2	0	2.2		2.2	1.4	-0.08	7.45		7.45	7.53	26	2	5	7	147	1	1	0
0			-0.6	-0.6	-0.4			1.2	1.1	-0.08			7.43	7.51	85	2	2	4	92	1	1	0
0	2.9	3.1	-4.7	-4.7	-2.5	0.6	5.5	3.1	3.1	-0.02	7.39	7.41	7.11	7.13	77	1	3	5	116	1	1	1
	0.8	4.3		-10		0.6	0.8		4.3		7.48	7.5		7.18	50	1	22	1	20	0	0	0
0			-7.1	-7.1	-0.7			1	1	0			7.32	7.32	48	1	28	3	59	1	1	1
-1.7		15.1	2.6	4.3	-0.3		1.1	0.7	0.7	-0.04		7.45	7.44	7.48	41	2	8	22	528	1	1	0
-10.3	7.9	11.5	-1.3	9	0	1.5	1.4	1.5	0.7	0	7.49	7.51	7.43	7.43	51	1	13	1	16	0	0	0
-1.9			0.7	2.6	-0.1			0.5	0.5	0			7.39	7.39	74	1	4	2	43	1	0	0
0			0.5	0.5	0			2.5	2.5	0			7.45	7.45	54	1	17	10	228	1	1	0
-1.7	2.2		2.2	3.9	-0.8	0.8		1.6	1.6	0	7.44		7.41	7.41	45	1	1	1	22	0	0	0
-0.5			15.1	15.6	0			2.8	0.8	0			7.56	7.56	75	1	21	1	9	0	0	0
-1.7	-2.8		-8.2	-6.5	-1	0.8		4.2	1.8	-0.14	7.32		7.16	7.3	39	2	106	2	50	1	1	1
-2.4			-2.1	0.3	-0.9			1.4	1.4	-0.07			7.29	7.36	81	1	25	12	291	1	1	0
-0.5			-2.4	-1.9	-0.2			1.1	1.1	0			7.37	7.37	82	1	17	1	29	1	0	0
0			-21.5	-21.5	-3.1			12.9	12.9	0			6.84	6.84	50	2	2	1	14	0	0	1
0	18.9	18.9	9	9	-0.2	1.1	1.4	1.1	1.1	-0.01	7.52	7.55	7.44	7.45	63	1	6	0	8	0	0	0
-0.8	-1.6	5.3	-5.5	-4.7	-3.8	1.4	1.5	4.6	4.6	0	7.37	7.39	7.13	7.13	35	1	2	4	105	1	1	1
-5.4	-3.6	-0.1	-10.5	-5.1	-1.4	0.6	1	1.9	1.9	-0.01	7.34	7.43	7.21	7.22	35	1	10	3	68	1	1	0
0	12.9	14.7	3.5	3.5	-1.3	0.6	1.1	1.9	1.9	0	7.34	7.38	7.24	7.24	92	2	3	0	3	0	0	1
0			-20.5	-20.5	0			16	10	-0.02			7.07	7.09	78	1	4	2	59	1	1	1
-1.9	-2.6	1.6	-10.8	-8.9	-0.8	3.2	3.2	6.7	2.6	0	7.38	7.39	7.1	7.1	68	2	26	3	72	1	1	0
0	9.7	8.7	6.7	6.7	-0.2	1.6	1.7	1.6	1.5	-0.01	7.42	7.47	7.42	7.43	63	1	8	0	0	0	0	1
-1.1	-0.9	0.6	-7.9	-6.8	-6.6	1.5	1.6	8.7	8.1	-0.01	7.41	7.44	7.19	7.2	88	1	7	3	71	1	1	1
-1.5	-2.6		-3.2	-1.7	-1.6	0.6		2.2	2.2	-0.01	7.46		7.36	7.37	47	1	21	6	147	1	1	1
-2.4	-3.8	-0.8	-5.5	-3.1	-0.3	0.8	0.8	2.8	1	0	7.48	7.48	7.43	7.43	71	1	8	4	104	1	1	0
0			3.3	3.3	0			1	1	0			7.38	7.38	61	2	53	17	408	1	1	1
0			-14.9	-14.9	-1.7			3	2.8	0			7.32	7.32	77	2	18	2	42	1	0	0
0	-1.3	0.1	-4.1	-4.1	-1.8	1	1	2.6	2.6	0	7.5	7.49	7.42	7.42	76	2	6	9	222	1	1	0
-0.4	10.7	12.8	11.4	11.8	0	1	3	1	0.8	0	7.5	7.5	7.45	7.45	83	1	23	1	18	0	0	0
-3.6	1	1	1.8	5.4	-0.5	2	2.5	1.3	1	-0.13	7.43	7.43	7.45	7.58	64	2	7	2	49	1	1	0
-2.7			-1.8	0.9	-0.9			2.1	1.5	-0.09			7.34	7.43	62	2	2	2	40	1	0	0
-2.4			0.5	2.9	-0.1			1.8	0.6	-0.03			7.38	7.41	25	2	27	1	33	1	0	0
-3.1			-5.2	-2.1	0			1.2	0.8	0			7.2	7.2	63	2	16	1	17	0	0	1
0			1.6	1.6	-0.1			0.8	0.8	0			7.41	7.41	81	1	9	1	16	0	0	0
-1.6		1.3	0.3	1.9	-0.7		1.1	1.3	1.3	-0.04		7.46	7.44	7.48	82	1	7	1	21	0	0	0
0	19.4	19.5	17.4	17.4	0	0.8	0.8	0.3	0.3	-0.04	7.46	7.46	7.36	7.4	61	1	5	1	19	0	0	0
-6.4	-2.9	-0.9	-10.6	-4.2	-2.1	2.2	2	5.9	4.3	-0.05	7.4	7.41	7.36	7.41	68	1	13	4	95	1	1	1
0			1.5	1.5	0			0.9	0.9	0			7.45	7.45	53	1	38	5	119	1	1	0
-2.6			10.7	13.3	0			0.8	0.6	0			7.42	7.42	55	1	2	3	76	1	1	0
-2.2	1.8		-4.1	-1.9	-0.3	0.6		2	0.9	0	7.52		7.42	7.42	66	1	48	0	8	0	0	1
-1.7			6.6	8.3	0			1.8	1.1	0			7.42	7.42	78	2	14	2	48	1	1	0
-0.6			1.3	1.9	0			1.8	0.6	0			7.41	7.41	39	1	27	1	28	1	0	0
0	-4.6	-2.5	-9.7	-9.7	-3.1	0.6	0.6	3.6	3.6	0	7.31	7.34	7.1	7.1	68	1	13	1	18	0	0	0
0	3.4	3.4	-6.9	-6.9	-3	1.5	1.7	4.1	4.1	-0.01	7.48	7.48	7.41	7.42	74	2	9	0	13	0	0	0
0			-4.8	-4.8	-2.4			3.8	3.8	0			7.2	7.2	49	1	4	5	127	1	1	0
0	-1.1	-1.1	-1.8	-1.8	-0.2	0.6	1.3	0.7	0.7	-0.06	7.34	7.36	7.27	7.33	35	1	19	1	22	0	0	0
-1.5			0.1	1.6	-0.6			1.4	1.4	0			7.3	7.3	55	1	9	16	376	1	1	1
0			-1.6	-1.6	-0.8			1.7	1.7	-0.03			7.31	7.34	90	1	9	1	36	1	0	0
0			-22.8	-22.8	-13.2			19	19	0			6.93	6.93	76	1	1	2	31	1	0	1
-1			-1.3	-0.3	-1			1.5	1.5	0			7.33	7.33	72	2	7	1	23	0	0	0
				-0.4					1.4					7.52	80	1	8	1	22	0	0	1
0	-0.6	-0.6	-3.3	-3.3	-0.3	0.6	1.2	1.2	0.9	-0.02	7.34	7.34	7.25	7.27	81	1	3	1	17	0	0	1
0	8.1	8.1	-14.9	-14.9	-4.4	3.3	3.3	16	8.7	-0.01	7.47	7.47	7.22	7.23	61	2	22	6	140	1	1	0
0			1.1	1.1	0			0.5	0.5	0			7.44	7.44	71	2	2	2	55	1	1	0
0			-20.6	-20.6	-0.2			18	14.2	0			6.93	6.93	65	1	7	22	521	1	1	1
															38	2	1	2	49	1	1	0
-1.9		12.1	11.3	13.2	0		0.6	0.5	0.5	0		7.38	7.43	7.43	73	2	10	1	5	0	0	0
0			7.2	7.2	-0.2			0.9	0.9	-0.02			7.43	7.45	67	2	1	1	19	0	0	0
-0.1		0.3	-1.4	-1.3	-0.4		1.4	0.9	0.9	-0.04		7.5	7.41	7.45	14	2	9	9	209	1	1	0
0			-5.4	-5.4	0			2.8	0.9	0			7.49	7.49	48	1	3	1	22	0	0	0
-0.7	0.2	2.1	-1.4	-0.7	-1	0.8	0.9	1.6	1.6	0	7.4	7.44	7.43	7.43	81	1	31	2	51	1	1	1
-3.3			0.2	3.5	-0.2			1.3	1.3	-0.04			7.37	7.41	92	2	20	3	68	1	1	0
-0.7			-3.7	-3	-0.6			2.3	2.3	-0.09			7.29	7.38	83	1	10	3	79	1	1	1
0			5.3	5.3	0			0.5	0.5	0			7.47	7.47	67	1	1	1	23	0	0	0
0			-3	-3	0			0.7	0.6	0			7.43	7.43	61	1	17	0	3	0	0	0
0		0.4	-2.2	-2.2	-0.3		2.6	2.8	2.8	0		7.46	7.32	7.32	73	2	23	1	18	0	0	0
0			0.1	0.1	-0.1			1	0.9	0			7.39	7.39	91	2	12	1	25	1	0	0
0			-9	-9	0			8	8	0			7.19	7.19	77	2	0	4	76	1	1	1
0			2.8	2.8	-0.3			1.8	1.8	-0.05			7.36	7.41	53	1	4	2	5	0	0	0
-1.8			-12.1	-10.3	0			1.7	0.9	-0.05			7.01	7.06	64	2	20	4	95	1	1	1
0			0.1	0.1	0			0.8	0.7	-0.27			7.42	7.69	28	1	1	0	8	0	0	0
-1	3.4	5.4	-4.7	-3.7	0	1.7	1.7	2	0.5	-0.01	7.47	7.5	7.32	7.33	78	1	27	1	21	0	0	0
-0.2			6.4	6.6	-0.4			2.1	2.1	0			7.45	7.45	59	1	13	1	20	0	0	1
0			6.5	6.5	0			0.9	0.9	0			7.44	7.44	63	1	36	2	64	1	1	1
0	5.9	6.5	-3.4	-3.4	-5.4	1.8	1.8	6.5	6.5	0	7.45	7.54	7.36	7.36	73	2	10	1	16	0	0	0
0			-3	-3	-2.2			3.2	3.2	0			7.35	7.35	79	2	24	10	237	1	1	0
0			-1.8	-1.8	0			0.4	0.4	0			7.75	7.75	40	2	7	1	25	1	0	0
-0.4	-5.1		-8.1	-7.7	-0.1	2.2		2.2	1.4	0	7.44		7.2	7.2	72	2	14	2	43	1	0	0
0			2.4	2.4	0			1.4	1.4	0			7.37	7.37	26	2	0	0	8	0	0	0
-1.3			8.1	9.4	-0.5			1.7	1.6	-0.01			7.4	7.41	51	1	1	9	219	1	1	0
0	9.6		5.4	5.4	-0.4	1.3		1.3	1.1	0	7.39		7.38	7.38	72	1	5	2	8	0	0	0
0	-4.4	-4.4	-6.5	-6.5	-0.7	1.7	2.3	2.6	2.6	-0.02	7.39	7.43	7.42	7.44	51	1	2	1	24	1	0	1
0			-13.6	-13.6	-0.9			5.8	5.8	-0.1			7.28	7.38	63	1	73	1	25	1	0	0
-1.5	2.6	4.2	-9.2	-7.7	-4.9	0.8	1.5	5.6	5.6	0	7.5	7.54	7.27	7.27	69	1	18	2	39	1	0	0
-1.1	0.9	2.1	-8.4	-7.3	-3.3	1.9	1.9	5.1	5.1	-0.04	7.21	7.42	7	7.04	71	2	2	5	114	1	1	1
-1			-7.6	-6.6	-0.3			1.1	1.1	-0.01			7.32	7.33	76	1	16	3	77	1	1	0
0			3.3	3.3	-3.4			4.3	4.3	0			7.39	7.39	80	1	10	2	54	1	1	0
0			5.9	5.9	0			0.6	0.6	0			7.43	7.43	59	2	22	1	18	0	0	0
-2.6			-0.4	2.2	-0.7			2.5	2.5	-0.03			7.5	7.53	57	2	1	1	20	0	0	0
0	-2.1	-0.1	-6.8	-6.8	-3.9	1.4	1.4	4.7	4.7	-0.12	7.3	7.38	7.15	7.27	84	1	32	0	8	0	0	0
0			0.5	0.5	0			0.7	0.7	0			7.44	7.44	55	1	1	1	26	1	0	0
	1.7			3.1		0.9			0.6		7.51			7.47	74	1	18	14	331	1	1	1
0	1.3	3.4	1.3	1.3	-0.1	0.5	0.6	0.7	0.5	-0.02	7.45	7.45	7.42	7.44	38	1	2	1	10	0	0	1
-8.1			-8.6	-0.5	-0.3			1.5	1.3	0			7.33	7.33	76	1	9	8	198	1	1	0
0			3.4	3.4	0			1	1	0			7.49	7.49	64	2	3	1	28	1	0	0
-2.3	3.4	6.5	-6.9	-4.6	-1.4	0.7	0.8	2	2	-0.12	7.42	7.46	7.27	7.39	78	2	14	1	27	1	0	1
-6.4			5.7	12.1	0			1	0.5	-0.3			7.5	7.8	78	2	2	1	25	1	0	0
	2.3	2.5		2.3		0.8	1.8		1		7.43	7.46		7.39	61	2	20	8	188	1	1	0
-4.1	-6.5	-5.2	-5.7	-1.6	-0.4	1	1	1.5	1.3	-0.07	7.33	7.34	7.26	7.33	61	1	18	2	47	1	0	0
-1.1			2.5	3.6	-1.2			1.7	1.7	-0.07			7.4	7.47	19	1	1	1	36	1	0	0
0		6.5	4.5	4.5	-2.8		1.2	3.8	3.8	-0.07		7.56	7.43	7.5	55	2	3	4	92	1	1	0
0			2.1	2.1	0			0.9	0.9	0			7.43	7.43	37	2	1	1	19	0	0	0
0		7.7	9.8	9.8	0		0.4	1.1	1.1	0		7.46	7.46	7.46	64	1	8	3	67	1	1	0
-0.7	-7.2	-5	-10.5	-9.8	-0.1	1.4	1.7	1.2	1.1	-0.06	7.37	7.39	7.36	7.42	47	2	41	1	22	0	0	0
0	6.1	6.1	7.4	7.4	0	0.7	0.7	0.7	0.7	0	7.45	7.45	7.45	7.45	69	2	15	3	70	1	1	0
-0.1	-2.5	-2.5	-3.7	-3.6	-0.1	0.5	1.1	1.6	1	0	7.39	7.43	7.38	7.38	37	2	53	7	177	1	1	1
-2.2			1.5	3.7	-1.2			2.5	2.5	-0.03			7.45	7.48	79	1	56	1	20	0	0	1
0	0	5.4	-10.6	-10.6	0	0.6	0.9	2	0.5	-0.08	7.43	7.47	7.32	7.4	71	2	52	4	91	1	1	1
-0.2	-1.9	-0.5	-7.2	-7	-0.1	1.1	1.4	1.2	0.8	0	7.36	7.37	7.17	7.17	72	1	89	1	28	1	0	1
-1			-2	-1	-0.1			0.8	0.8	0			7.32	7.32	74	2	13	8	193	1	1	0
0	6.9	8.2	2.3	2.3	-0.2	0.3	0.6	0.6	0.5	-0.02	7.44	7.45	7.39	7.41	81	1	6	29	714	1	1	0
-0.5	-0.5	0.8	-2.8	-2.3		1.6	2.4		1.4		7.39	7.43		7.39	77	1	4	1	18	0	0	0
-1.6			10.6	12.2	-0.4			1	1	-0.01			7.5	7.51	80	2	4	4	90	1	1	0
0			-0.1	-0.1	-0.3			1.1	1.1	-0.03			7.39	7.42	34	2	14	4	96	1	1	0
-1.8	-2.4	-1	-3.9	-2.1	-0.3	1	1.7	2.1	1	-0.04	7.34	7.39	7.36	7.4	84	1	8	1	13	0	0	0
0			3.8	3.8	0			1.4	1.4	0			7.43	7.43	53	1	1	3	62	1	1	0
	4.2	5.8		-13.1		4.9	5		9.7		7.48	7.51		7.42	47	2	25	1	19	0	0	1
-1.6	3.2	4.1	1.4	3	0	0.8	1.8	1.3	0.4	-0.02	7.3	7.43	7.18	7.2	35	1	11	16	406	1	1	1
-4.8	-7.4	-6.4	-8.8	-4	-0.2	0.4	0.9	2.1	0.6	-0.06	7.36	7.39	7.26	7.32	55	1	12	2	54	1	1	1
-0.6		12.3	12.9	13.5	0		0.6	1.5	1.2	0		7.4	7.39	7.39	79	2	2	11	263	1	1	0
0			-0.7	-0.7	-1.1			1.7	1.7	-0.05			7.37	7.42	53	1	4	3	75	1	1	1
-0.1			-0.7	-0.6	-0.4			1.6	1.6	-0.04			7.4	7.44	58	2	7	2	45	1	0	0
-1.1	-1.5	-1.1	-9.7	-8.6	-3.2	1.8	3.4	5.5	5.5	-0.1	7.52	7.53	7.39	7.49	72	1	35	1	21	0	0	0
-2.8		1.3	-2.2	0.6	0		1	1.8	1.1	-0.03		7.42	7.38	7.41	82	1	7	1	11	0	0	0
-0.3	4.6	5.7	7.1	7.4	0	3.6	3.6	3.5	2.6	-0.02	7.42	7.42	7.45	7.47	55	1	8	7	163	1	1	1
0	2.3	2.3	3.2	3.2	0	0.4	0.4	0.3	0.3	0	7.48	7.48	7.46	7.46	70	1	2	2	54	1	1	0
-2.8	1.7	1.7	4.9	7.7	0	4.5	17	3.6	2.3	-0.02	7.46	7.47	7.51	7.53	67	2	8	7	175	1	1	1
0	-1.6	0.2	-8.5	-8.5	-0.2	1.1	1.3	1.2	1	-0.01	7.45	7.53	7.25	7.26	70	2	27	2	42	1	0	0
0	-2	-0.2	-9.1	-9.1	-0.2	3.7	3.6	5.9	2.5	0	7.53	7.51	7.14	7.14	54	2	15	3	78	1	1	0
0	2.6	4.3	1.8	1.8	0	2.2	2.1	2.2	1	-0.05	7.4	7.49	7.4	7.45	74	1	6	9	210	1	1	1
-0.4			4.4	4.8	0			0.9	0.9	0			7.36	7.36	32	1	5	15	357	1	1	0
0	-2.5	-1.9	-14.9	-14.9	-10.7	1.6	1.2	11.7	11.7	-0.02	7.45	7.47	7.35	7.37	80	1	18	4	107	1	1	0
0		2.3	-0.2	-0.2	0		1.2	1	0.6	-0.04		7.47	7.49	7.53	62	1	7	1	16	0	0	0
0	-2.3	-2.3	-3.4	-3.4	0	0.5	0.5	0.7	0.5	0	7.34	7.34	7.32	7.32	83	1	18	1	27	1	0	1
0			-4.4	-4.4	0			1.6	1.6	0			7.31	7.31	96	1	3	7	174	1	1	0
0			-1.6	-1.6	-0.8			2	2	-0.02			7.42	7.44	34	2	5	1	29	1	0	0
-3.1	-1.3	-0.8	-3.7	-0.6	0	1.4	1.2	2	0.6	-0.16	7.33	7.36	7.15	7.31	81	2	4	0	10	0	0	1
	6.1	3.8		6		1.3	2.6		1.6		7.44	7.53		7.45	62	1	54	1	22	0	0	0
-0.8			-3.5	-2.7	-0.2			1.1	0.9	-0.06			7.37	7.43	81	2	3	4	92	1	1	0
0			-4.4	-4.4	-0.6			1.6	1.6	-0.05			7.31	7.36	81	1	68	6	144	1	1	0
0	-8.7		-16.3	-16.3	-6.5	13.7		14.2	12.2	-0.2	7.18		7.11	7.31	67	2	1	1	27	1	0	1
0	4.8	5.7	1.4	1.4	-1.9	1.1	1.9	2.5	2.5	0	7.43	7.45	7.37	7.37	40	1	4	10	257	1	1	0
0			8.2	8.2	0			1.8	1.8	0			7.33	7.33	57	1	1	1	21	0	0	0
0			0.8	0.8	0			0.9	0.9	0			7.44	7.44	67	1	8	2	45	1	0	0
-1.7			1.1	2.8	-0.4			1.1	1.1	0			7.36	7.36	85	2	8	1	16	0	0	0
0			3.2	3.2	-0.7			1	1	0			7.44	7.44	46	1	1	0	12	0	0	0
-2.2		6.6	5.8	8	-0.2		1.4	1.3	1.3	0		7.74	7.45	7.45	67	2	10	1	18	0	0	0
0			2.9	2.9	-0.3			1.1	1.1	0			7.41	7.41	72	2	3	1	25	1	0	0
	5.1	7.5		2.5		0.9	1.2		0.9		7.39	7.42		7.34	34	1	11	3	68	1	1	0
0			-6.7	-6.7	-2.1			3.2	3.2	0			7.32	7.32	83	1	3	1	20	0	0	1
-3.1		5.7	4.7	7.8	0		0.7	0.6	0.5	-0.02		7.42	7.37	7.39	42	1	6	6	139	1	1	0
0			4.7	4.7	0			1.5	1	0			7.47	7.47	62	1	1	1	33	1	0	0
0	2.7	2.7	-3.6	-3.6	-0.4	0.5	0.6	0.9	0.9	0	7.51	7.51	7.46	7.46	22	2	23	6	141	1	1	0
0			-4.6	-4.6	-0.5			2	2	-0.01			7.38	7.39	20	2	0	1	22	0	0	0
-5.2		1.3	1.4	6.6	-0.3		0.7	0.9	0.9	0		7.45	7.38	7.38	31	1	2	5	127	1	1	0
-10.3	4.3		4.5	14.8	0	1.9		1.7	0.6	-0.14	7.29		7.24	7.38	75	2	3	2	8	0	0	1
0	-4.4	-1.5	-14.9	-14.9	-3.5	0.6	0.9	4.1	4.1	0	7.35	7.41	7.14	7.14	51	2	48	2	45	1	0	0
-2.9	-1	0.4	-5.2	-2.3	0	1.4	1.4	4.2	1.1	-0.09	7.45	7.46	7.4	7.49	80	1	22	3	66	1	1	1
0			0.4	0.4	0			1.1	0.8	-0.02			7.45	7.47	76	2	10	17	404	1	1	0
-5.1	-3.6	-3.6	-2.5	2.6	-0.2	0.6	0.6	0.8	0.7	-0.07	7.35	7.37	7.35	7.42	66	1	36	1	20	0	0	0
-1			15.2	16.2	-0.5			0.8	0.8	0			7.36	7.36	76	1	9	3	71	1	1	0
-2.4	-3.8	-3.5	-7.1	-4.7	-1	2.3	2	2.8	2.8	-0.1	7.45	7.38	7.34	7.44	57	1	28	16	406	1	1	1
-6	4.6	4.4	-3.5	2.5	-0.2	0.7	0.8	2.9	0.9	-0.2	7.51	7.5	7.26	7.46	80	1	11	5	119	1	1	1
-0.4	2.9	3.7	-4	-3.6	-1.8	0.6	1	2.5	2.4	-0.03	7.5	7.46	7.35	7.38	57	1	18	10	246	1	1	0
0			-9.6	-9.6	-3.6			4.5	4.5	0			7.33	7.33	81	1	6	8	201	1	1	0
0			0.6	0.6	0			0.9	0.9	0			7.32	7.32	68	1	17	2	46	1	0	0
-1.7			2.5	4.2	-0.2			1	0.8	0			7.09	7.09	68	2	25	1	16	0	0	0
-0.3			2.8	3.1	-0.4			1.3	1.1	-0.12			7.2	7.32	52	2	7	1	35	1	0	0
-0.2			3.4	3.6	-0.1			0.6	0.6	-0.03			7.38	7.41	69	2	2	1	28	1	0	0
-0.3	10.2	11.6	6.5	6.8	0	0.6	1.1	0.8	0.6	0	7.51	7.54	7.47	7.47	55	2	33	1	19	0	0	0
-0.5	4.8		-1.2	-0.7	-0.9	0.9		1.5	1.5	-0.03	7.52		7.45	7.48	19	1	2	2	48	1	1	0
0			-8.1	-8.1	-1			6.1	6.1	0			7.21	7.21	58	2	0	33	793	1	1	1
-12.7	-1.2	2.1	-16.3	-3.6	0	3.6	3.2	11.3	3	-0.17	7.34	7.42	7.23	7.4	60	2	8	1	23	0	0	1
-1.2	11.2		11.2	12.4	-2.3	1.5		3.8	3.8	-0.04	7.48		7.48	7.52	37	1	12	8	182	1	1	0
-4	3.7	3.5	-4.8	-0.8	-0.4	2.1	0.7	2.7	2	-0.05	7.46	7.43	7.38	7.43	42	2	9	2	4	0	0	0
-3	24.3	29.4	22.9	25.9	-0.1	0.4	0.8	0.6	0.5	-0.07	7.38	7.44	7.34	7.41	64	2	6	2	49	1	1	0
0		4.3	6.8	6.8	-0.2		1.4	1	1	0		7.46	7.42	7.42	78	1	31	3	69	1	1	0
0			1.2	1.2	0			1.3	0.2	-0.25			7.35	7.6	80	2	9	6	140	1	1	0
-8.2	0.8	0.8	-4	4.2	-0.1	1	1	1.6	0.5	-0.06	7.44	7.44	7.38	7.44	85	2	12	1	21	0	0	0
-0.1			6.1	6.2	-0.3			0.8	0.8	0			7.45	7.45	73	2	1	1	25	1	0	0
0			2.4	2.4	0			0.8	0.6	0			7.31	7.31	44	1	1	1	23	0	0	0
0			-3.8	-3.8	-0.2			1.1	1.1	0			7.47	7.47	85	1	8	1	18	0	0	0
-12.8			-9.5	3.3	-1			1.8	1.8	-0.04			7.35	7.39	79	1	16	1	23	0	0	0
-0.1	8.5	8.6	6	6.1	-0.3	0.8	1.5	1	0.9	0	7.45	7.46	7.4	7.4	61	2	24	1	20	0	0	0
-0.7	10.6	8	9.5	10.2	0	1.3	2.1	1.3	1.1	0	7.6	7.6	7.52	7.52	82	1	6	4	92	1	1	0
-2.8	-2.8	-2.8	-5.1	-2.3	-0.6	0.9	1	1.5	1.4	-0.07	7.43	7.43	7.3	7.37	77	1	7	5	114	1	1	0
-0.9	-1.3	0.3	-15.8	-14.9	-6.6	0.4	0.4	7.2	7	0	7.39	7.4	7.07	7.07	74	2	2	2	40	1	0	0
-0.3			-1.5	-1.2	-0.4			1.8	1.4	-0.03			7.42	7.45	56	2	7	2	38	1	0	0
0	-5	-3.9	-15.5	-15.5	-6.5	1.3	1.3	7.4	7.4	0	7.42	7.41	7.06	7.06	76	1	5	1	26	1	0	1
-6.6	-7.4	-3.6	-10.5	-3.9	0	4.5	5.7	4.8	2.6	-0.11	7.33	7.36	7.26	7.37	36	1	56	5	126	1	1	0
0			-0.4	-0.4	-0.5			1.3	1.1	-0.09			7.36	7.45	27	1	1	34	809	1	1	0
0	16.2	16.8	15.3	15.3	-0.1	0.5	1.7	1.1	0.5	0	7.39	7.44	7.31	7.31	84	2	7	1	18	0	0	0
0			2	2	0			0.5	0.5	0			7.44	7.44	75	1	2	1	31	1	0	0
-0.7	0.6	-0.6	-0.1	0.6	-0.3	0.9	0.7	0.9	0.8	-0.06	7.37	7.37	7.37	7.43	69	2	81	7	174	1	1	0
-4.6	8.8	11.7	7.8	12.4	-0.7	0.7	1.6	1.2	1.2	-0.05	7.46	7.64	7.38	7.43	77	2	13	0	11	0	0	0
-0.1	-0.8	-2.9	-0.8	-0.7	-0.9	1.2	1.9	2.1	2.1	-0.03	7.53	7.48	7.48	7.51	55	2	13	2	43	1	0	0
0			3.1	3.1	0			2.9	2.1	0			7.39	7.39	41	2	2	6	141	1	1	0
-0.4			2.2	2.6	0			0.7	0.6	0			7.47	7.47	80	1	10	1	21	0	0	0
-0.6	12.7	14	11.9	12.5	0	0.2	0.7	0.7	0.3	0	7.32	7.35	7.29	7.29	84	2	8	0	8	0	0	1
0	-0.2	0.1	-8.6	-8.6	-4.8	1.3	1.2	6	5.8	0	7.4	7.36	7	7	60	2	2	4	93	1	1	1
-1.6	16.4	16.4	-3.7	-2.1	-0.4	1.9	1.9	2.5	1.1	0	7.58	7.58	7.36	7.36	73	1	3	2	38	1	0	1
0	2.6	3.2	0.4	0.4	-0.5	1.7	2.3	1.6	1.6	0	7.49	7.49	7.46	7.46	68	2	17	17	400	1	1	0
-3.3	-3	0.2	-5.4	-2.1	-0.5	1.8	2	1.8	1.8	-0.16	7.38	7.46	7.3	7.46	69	2	20	4	93	1	1	0
-3.1	14.6	17.9	12	15.1	-0.4	0.8	1.6	0.8	0.8	-0.11	7.33	7.44	7.29	7.4	60	1	9	2	49	1	1	0
-0.3	-1	2.6	-5.6	-5.3	-5	2.2	3.6	7	6.9	-0.03	7.47	7.46	7.44	7.47	72	1	13	1	28	1	0	0
0			-12	-12	0			10.7	9.3	0			7.14	7.14	87	1	0	2	1	0	0	1
-1.3	9.9		9.9	11.2	-0.4	1.5		1.8	1.8	-0.02	7.4		7.4	7.42	51	1	3	6	141	1	1	0
	1.7	7.4		1.7		0.6	0.8		0.7		7.46	7.57		7.49	62	2	9	2	49	1	1	1
															71	1	6	3	62	1	1	0
0			-4	-4	0			1.5	0.8	0			7.19	7.19	65	2	9	7	172	1	1	0
-4			-2.6	1.4	0			2	1	0			7.4	7.4	85	1	9	1	23	0	0	0
0	1.5	8.1	-7	-7	-4.4	1.9	2.6	6.1	6.1	0	7.37	7.5	7.29	7.29	55	1	84	1	20	0	0	0
-2.4	6.7		5.1	7.5	-0.6	2		2.8	1.7	-0.05	7.5		7.48	7.53	56	1	38	3	71	1	1	1
-0.6			0.1	0.7	0			0.8	0.6	-0.03			7.37	7.4	78	1	8	15	342	1	1	0
-1.5	-3	-1.1	-6.2	-4.7	-1.2	1	1	1.7	1.7	-0.1	7.38	7.44	7.27	7.37	75	2	15	1	18	0	0	0
-5.7	-6	-5.1	-7.1	-1.4	-1.2	2.2	1.6	5.4	2	0	7.46	7.49	7.44	7.44	60	2	9	2	44	1	0	0
0	-0.7	-0.7	-15.1	-15.1	-8.8	3.5	8.6	12.2	11.7	0	7.37	7.37	7.19	7.19	63	2	2	2	45	1	0	1
-1.2	8.2	9.8	4.1	5.3	-0.1	1.3	1.2	1.3	0.8	-0.07	7.45	7.48	7.29	7.36	70	1	19	2	48	1	1	0
0	-0.9	-0.9	-18.3	-18.3	-17	1.3	1.3	18	18	-0.04	7.45	7.45	7.32	7.36	79	1	15	6	133	1	1	0
0	-4	-0.8	-7.7	-7.7	-2.5	1.1	1.8	3.6	3.6	-0.05	7.3	7.43	7.2	7.25	71	2	8	1	26	1	0	0
-0.6	-3.3	-0.6	-4.9	-4.3	-0.7	0.5	0.8	1.1	1.1	0	7.33	7.39	7.18	7.18	80	2	22	3	68	1	1	1
0			0.2	0.2	0			1.7	0.7	-0.07			7.36	7.43	25	1	1	2	46	1	0	0
-0.6			1.4	2	-0.6			1	1	-0.02			7.37	7.39	17	1	1	1	23	0	0	0
0			-3	-3	-0.3			0.8	0.8	0			7.4	7.4	38	2	1	1	25	1	0	0
-6.3			-6.8	-0.5	-0.6			3.1	1.8	-0.05			7.31	7.36	74	2	5	1	13	0	0	0
-2.6		-0.2	0.6	3.2	-0.2		0.4	0.7	0.7	-0.03		7.43	7.41	7.44	54	2	4	4	96	1	1	0
-0.1			2.6	2.7	-0.2			0.8	0.8	0			7.42	7.42	24	2	1	1	15	0	0	0
-0.7		3.3	2	2.7	-1.1		0.8	2.3	2.2	-0.01		7.47	7.45	7.46	64	2	2	2	47	1	0	0
-2.5	3.4		1.7	4.2	0	0.7		2.1	0.7	-0.05	7.42		7.39	7.44	80	1	7	1	26	1	0	0
-1.4			1.7	3.1	-1.2			2.9	2.9	-0.03			7.42	7.45	56	1	6	0	6	0	0	1
0	-0.4	0.2	-6.6	-6.6	-3.9	1.5	1.2	5	5	-0.06	7.47	7.47	7.4	7.46	32	1	1	0	9	0	0	0
-4.4	1.3	4.7	-2	2.4	-0.4	1.4	1.8	1.4	1.1	-0.06	7.48	7.6	7.44	7.5	78	2	31	1	29	1	0	0
-10.2			-4.2	6	-0.6			1.2	1.2	-0.06			7.33	7.39	84	2	25	7	160	1	1	0
0	4.9		-0.1	-0.1	-0.4	1.1		1.5	1.3	0	7.41		7.32	7.32	73	1	7	1	22	0	0	0
0	1.5	0.2	-4.9	-4.9	-4.1	0.8	1.3	4.8	4.8	0	7.41	7.43	7.24	7.24	61	2	10	1	31	1	0	0
-0.2			-3.9	-3.7	-1.3			2.6	2.6	-0.02			7.38	7.4	84	1	1	3	71	1	1	0
0			2	2	0			1.2	1.2	0			7.38	7.38	81	2	7	1	15	0	0	0
-1.8	-3.1		-4.1	-2.3	-0.8	1.3		3.5	1.8	0	7.27		7.25	7.25	80	2	19	1	17	0	0	1
-0.2	0.8	2.6	-8	-7.8	-9.2	1.6	1.6	11	11	-0.04	7.48	7.48	7.34	7.38	55	1	4	14	339	1	1	0
0			3.1	3.1	0			0.5	0.5	0			7.41	7.41	50	1	8	2	40	1	0	0
0	3.6		0.3	0.3	-0.5	1		1.3	1.3	0	7.43		7.41	7.41	89	1	8	1	13	0	0	0
0			6.3	6.3	0			1.1	1.1	0			7.5	7.5	87	2	1	1	30	1	0	0
-1.6			-4	-2.4	0			1.3	0.9	-0.06			7.32	7.38	69	2	4	1	30	1	0	0
0	15		9.5	9.5	-0.4	0.7		1.4	1	-0.01	7.42		7.29	7.3	72	1	6	1	22	0	0	0
-12.7			12.2	24.9	-0.3			1.2	1.2	-0.02			7.4	7.42	62	1	4	1	22	0	0	0
0	-4.2	-0.7	-6.9	-6.9	-0.1	0.8	1.1	1.5	0.8	-0.08	7.48	7.51	7.3	7.38	84	1	13	6	144	1	1	1
-1.2			1.7	2.9	-0.3			0.9	0.9	-0.02			7.38	7.4	36	1	34	4	93	1	1	0
0	-3.4	1.7	-5.9	-5.9	-1.9	1.9	2.4	3.1	3.1	0	7.56	7.57	7.27	7.27	70	2	15	2	40	1	0	1
0			-12.6	-12.6	-5.3			8.1	8.1	0			7.33	7.33	67	1	64	1	12	0	0	0
0			0.5	0.5	-0.2			1.1	1.1	-0.02			7.42	7.44	46	1	7	15	368	1	1	0
0			1.1	1.1	0			0.9	0.9	0			7.49	7.49	53	2	6	4	92	1	1	0
-1.8	1.6	3.1	1.4	3.2	-1.3	0.8	1	2.1	2.1	-0.02	7.46	7.47	7.36	7.38	49	2	5	1	25	1	0	0
0			-11.5	-11.5	-5.7			8.5	8.5	0			7.2	7.2	84	1	22	2	46	1	0	0
0			-6.4	-6.4	0			1.4	1.4	0			7.29	7.29	24	1	0	3	64	1	1	0
0	3.3	2.5	-15.6	-15.6	-13.7	0.7	0.7	14.4	14.4	0	7.49	7.51	7.24	7.24	58	2	18	2	11	0	0	0
-1.8			-7.3	-5.5	-0.2			0.7	0.7	-0.05			7.31	7.36	52	1	11	1	31	1	0	0
-2.2	-4.3	-1.5	-4.4	-2.2	-0.6	0.9	0.8	1.4	1.3	-0.06	7.37	7.41	7.29	7.35	45	2	13	1	11	0	0	0
-1.3	0.4	0.4	-3.6	-2.3	-2.3	1.3	1.9	3.5	3.5	-0.04	7.47	7.51	7.4	7.44	72	2	47	1	19	0	0	0
0	4.1	1.9	3.1	3.1	-0.2	0.5	0.6	0.6	0.4	-0.03	7.32	7.43	7.32	7.35	43	1	150	2	45	1	0	0
0			-5.5	-5.5	-0.2			1.1	0.9	-0.12			7.21	7.33	67	1	23	3	64	1	1	0
0			-6.8	-6.8	0			1	0.8	-0.04			7.36	7.4	75	2	8	9	211	1	1	0
0			2.2	2.2	-0.6			1.6	1.6	0			7.37	7.37	80	1	8	0	10	0	0	0
-1.5	10.5	11.6	8.8	10.3	-1.1	1.4	3.1	2.9	2.5	0	7.28	7.43	7.13	7.13	82	2	2	0	8	0	0	1
0	4.6		-1.6	-1.6	-1.2	1.7		3.7	2.9	0	7.49		7.35	7.35	82	2	8	1	25	1	0	0
-1.7			3.1	4.8	-0.2			1.3	1.1	0			7.4	7.4	76	1	11	2	45	1	0	0
0	15.2	15.2	4.9	4.9	0	0.2	0.4	0.4	0.4	0	7.82	7.82	7.4	7.4	47	1	5	1	24	1	0	0
0			3	3	0			0.5	0.5	0			7.49	7.49	67	2	4	1	18	0	0	0
0			7.9	7.9	0			0.4	0.4	0			7.46	7.46	84	2	7	5	119	1	1	0
-2.6	2.4	2.4	-10.3	-7.7	-5.7	0.9	4.1	7	6.6	-0.1	7.44	7.46	7.24	7.34	69	2	27	4	93	1	1	0
0			1.2	1.2	0			0.8	0.8	0			7.46	7.46	75	2	7	7	165	1	1	0
0	3.7	3.7	-2.7	-2.7	-0.1	0.5	0.7	0.8	0.7	-0.03	7.48	7.48	7.41	7.44	20	2	27	0	11	0	0	0
0		16.1	10	10	0		1	0.8	0.7	-0.1		7.44	7.38	7.48	74	1	4	5	122	1	1	0
	-4.2	2.4		-4.3		7.5	6.1		9.8		7.37	7.51		7.51	89	2	8	12	285	1	1	0
				1.4					1.2					7.44	82	1	8	4	94	1	1	0
-1.3	-2.1	-0.1	-4.2	-2.9	-0.8	1.4	1.3	2.1	2.1	-0.02	7.38	7.45	7.37	7.39	78	2	7	2	60	1	1	1
-1	-1	1	-1.6	-0.6	-0.5	1.2	1.4	1.1	1.1	-0.06	7.39	7.39	7.36	7.42	78	1	11	1	17	0	0	0
-2.6	9.6	10.8	6.6	9.2	-0.4	0.7	0.9	0.9	0.9	-0.03	7.36	7.35	7.29	7.32	64	2	14	7	168	1	1	0
-0.7		3.8	4	4.7	-0.2		1.3	1.5	1.5	-0.03		7.4	7.42	7.45	53	1	5	3	61	1	1	0
0			4	4	0			1.6	1.6	0			7.43	7.43	53	2	6	14	330	1	1	1
0			-18	-18	-4.4			5.6	4.9	-0.05			7.05	7.1	53	2	25	4	97	1	1	1
0			6	6	0			4.1	4.1	0			7.49	7.49	57	1	1	2	48	1	1	0
-0.5			-2	-1.5	-0.8			2.3	2.3	0			7.18	7.18	81	1	4	0	13	0	0	1
-0.5			-2	-1.5	-0.8			2.3	2.3	0			7.18	7.18	81	1	4	1	21	0	0	1
-5.4			-4.2	1.2	-0.5			1.8	1.8	0			7.36	7.36	51	1	4	1	11	0	0	0
0			0.1	0.1	-2			3.7	3.7	-0.12			7.49	7.61	57	1	1	1	11	0	0	0
-0.6	-1	1.4	-2.9	-2.3	-1.7	1.4	1.8	3.1	3.1	0	7.43	7.47	7.28	7.28	89	1	15	1	18	0	0	0
0			5	5	0			0.8	0.8	0			7.32	7.32	66	1	10	1	11	0	0	0
-0.5	-2.7	-0.5	-0.5	0	-0.6	0.9	3.1	1.1	1.1	-0.16	7.36	7.38	7.3	7.46	75	1	2	3	63	1	1	0
-3.2	6.3	6.3	4.6	7.8	0	0.8	1.4	1.6	0.6	-0.09	7.33	7.44	7.33	7.42	53	2	4	4	102	1	1	0
-3.1	-5.6	-3.5	-13.2	-10.1	-1.3	0.8	0.8	2.2	1.6	-0.11	7.38	7.42	7.33	7.44	62	1	54	2	48	1	1	0
0			2.5	2.5	-0.4			1.5	0.9	0			7.37	7.37	75	2	7	3	72	1	1	0
-1.9			10.8	12.7					1					7.39	74	2	8	3	41	1	0	0
-2.8	-3	0.5	-3	-0.2	-0.1	0.8	0.9	1.4	0.6	-0.15	7.46	7.53	7.32	7.47	54	2	59	1	21	0	0	0
-6.6			-17.7	-11.1	-0.8			11.4	9.8	-0.05			7.08	7.13	79	2	1	1	20	0	0	1
0	6.5	6.4	1.6	1.6	-0.5	1.1	1.3	1.6	1.6	0	7.47	7.48	7.4	7.4	87	1	16	15	362	1	1	0
0			-1.5	-1.5	-0.9			3	3	0			7.42	7.42	26	1	1	0	3	0	0	0
-0.2	5.1		5.1	5.3	-0.5	0.9		1.6	1.6	0	7.44		7.45	7.45	79	2	5	1	34	1	0	0
0	-5.8	-1.9	-15.1	-15.1	-6.2	3.7	5.6	8.7	8.7	0	7.32	7.48	7.08	7.08	61	2	21	1	10	0	0	1
-4.2	4.4	4.4	-0.6	3.6	-0.3	1.3	1.3	1.4	1.4	-0.01	7.42	7.5	7.46	7.47	85	1	85	3	67	1	1	1
-2.4			1.7	4.1	-1.7			2.2	2.2	0			7.38	7.38	53	1	1	21	511	1	1	0
0	2.2	4.7	2	2	0	0.5	1.1	1.4	0.5	0	7.42	7.49	7.41	7.41	16	1	6	9	215	1	1	0
-10.3			9.3	19.6	-0.4		0	1.6	0.4	-0.07			7.4	7.47	58	2	6	1	21	0	0	0
				4.9					0.6					7.77	61	1	1	4	93	1	1	0
-0.3	5.6	5.6	-4.5	-4.2	-2.1	1	2.9	2.9	2.9	-0.11	7.55	7.55	7.28	7.39	65	2	9	6	143	1	1	0
-2.1	-1.7	4.7	-12.3	-10.2	-4.5	7.8	6	14.2	12.3	-0.04	7.47	7.53	7.34	7.38	55	1	7	1	23	0	0	0
-1.7	-2.8	-0.2	-8.7	-7	-4.5	0.8	1.5	5.5	5.5	-0.02	7.43	7.47	7.22	7.24	71	1	35	4	82	1	1	0
	8.6	10.7		8.4		0.8	1.9		0.7		7.33	7.39		7.3	76	1	19	2	48	1	1	0
0			3.2	3.2	0			0.8	0.8	0			7.46	7.46	47	1	1	26	622	1	1	0
0			0.2	0.2	0			0.6	0.6	0			7.41	7.41	80	2	8	6	133	1	1	0
-0.8	11.1	11.7	5	5.8	-3.2	1.4	3.2	4.4	4.4	-0.1	7.53	7.54	7.35	7.45	72	2	13	1	10	0	0	0
	2.1	11.7		4.9		0.7	1.4		2.6		7.56	7.56		7.42	40	2	1	0	15	0	0	0
0	-1.8	-0.1	-7.6	-7.6	-0.5	0.9	1.2	1.2	1.2	-0.02	7.41	7.46	7.37	7.39	53	1	27	4	92	1	1	0
-2.1	18.6	21.1	13.5	15.6	-0.8	1.5	2	1.6	1.5	-0.07	7.43	7.52	7.27	7.34	75	2	9	1	15	0	0	0
-12.3			-17.1	-4.8	0			8.2	2.6	-0.37			6.98	7.35	68	1	3	2	44	1	0	1
0	3.2	3.2	-1.8	-1.8	-1.8	0.6	0.9	2.5	2.1	-0.18	7.51	7.55	7.44	7.62	69	2	33	9	211	1	1	0
0			-2.3	-2.3	-0.6			2	2	0			7.32	7.32	37	2	0	0	4	0	0	0
0			-4.4	-4.4	-1.3			1.7	1.6	-0.03			7.29	7.32	79	1	8	2	51	1	1	0
0	-4.4	-4.6	-6.8	-6.8	-2.8	2.1	2.7	4.9	4.9	-0.04	7.4	7.4	7.4	7.44	57	1	3	1	9	0	0	1
-6.4			0.3	6.7	-1			1.9	1.9	0			7.48	7.48	78	2	2	1	19	0	0	0
0	7	7	-1.5	-1.5	-0.1	0.5	0.5	0.8	0.6	-0.15	7.48	7.48	7.37	7.52	59	1	9	3	65	1	1	0
-7.9	-5.6	-0.4	-7.9	0	-0.3	1	0.9	1	0.8	-0.09	7.35	7.47	7.27	7.36	62	1	27	2	45	1	0	0
-0.1	-5.3	-5	-8.2	-8.1	-1	1	2.1	2.1	1.7	0	7.42	7.45	7.34	7.34	88	2	27	1	24	1	0	0
0			-10.4	-10.4	-0.4			1.1	1.1	-0.07			7.28	7.35	81	2	9	7	152	1	1	0
-2.7	20.7	24.4	10.6	13.3	-0.2	1.1	2.1	1.2	0.9	-0.01	7.52	7.52	7.3	7.31	68	1	21	8	201	1	1	0
0		15	12.9	12.9	-1.5		1.3	1.9	1.9	0		7.63	7.53	7.53	70	1	3	1	19	0	0	0
-10.1	10		-5.1	5	-0.2	0.6		1	0.8	-0.1	7.4		7.32	7.42	59	2	9	10	232	1	1	0
-2.5	-1.5		-6.1	-3.6	-5.1	0.8		5.8	5.8	-0.05	7.44		7.28	7.33	81	2	9	3	67	1	1	0
-2.3	-9.7	-3.6	-9.7	-7.4	-0.6	4.7	5.6	4.7	3.1	-0.07	7.32	7.36	7.32	7.39	39	1	42	5	110	1	1	0
0			-9	-9	-0.9			1.8	1.8	0			7.37	7.37	47	2	29	1	26	1	0	0
-1.5		0.3	-0.2	1.3	0		1.3	1.6	1.3	-0.05		7.45	7.41	7.46	34	2	35	24	563	1	1	0
0	-5.7	7.3	0.3	0.3	-1.1	1.2	3	2.5	2.5	0	7.46	7.5	7.49	7.49	29	2	7	1	18	0	0	0
0	-6.3	-0.9	-9.5	-9.5	-0.2	1.3	2.2	1.3	1.1	-0.02	7.4	7.42	7.29	7.31	63	2	37	35	829	1	1	1
-0.1	-6	-6	-6	-5.9	0	1.2	1.2	2.6	2.5	-0.02	7.38	7.38	7.39	7.41	51	2	14	3	67	1	1	0
0			2	2	-0.3			1	1	0			7.45	7.45	58	1	5	18	438	1	1	0
-2.3		0.8	-5.4	-3.1	-0.1		1.4	1.6	1.6	0		7.46	7.42	7.42	21	1	5	3	67	1	1	0
0	-0.9	0.8	-10.1	-10.1	-2.6	1.8	0.9	4.4	4.4	0	7.41	7.43	7.23	7.23	77	1	5	1	13	0	0	0
-16.5	8		-9.5	7	-0.4	1.6		1.6	0.8	-0.03	7.48		7.38	7.41	59	2	20	4	84	1	1	0
0	-6.5		-12.4	-12.4	-6	9.5		13.3	13.1	0	7.41		7.31	7.31	34	2	2	1	33	1	0	1
-6.1	-1.6		-3.5	2.6	-0.6	1.1		1.7	1.7	0	7.42		7.32	7.32	60	2	10	2	46	1	0	0
0	-8.9	-7.4	-10.1	-10.1	-0.1	0.7	0.7	1.1	0.8	-0.08	7.39	7.42	7.39	7.47	76	1	9	2	34	1	0	0
-2.4	-1.7	0.2	-4.2	-1.8	-0.6	0.6	0.9	1.2	1.2	0	7.28	7.4	7.19	7.19	76	2	24	1	28	1	0	0
	-2.4	6.3		1.3		1.8	1.8		0.6		7.38	7.43		7.29	67	2	4	2	40	1	0	0
0	4.1	5.3	0.3	0.3	-0.1	0.6	1.6	0.7	0.6	-0.06	7.49	7.46	7.42	7.48	80	1	30	5	110	1	1	0
-3.7	-11	-6	-7	-3.3	-0.3	5	8.1	3.2	1.5	0	7.34	7.37	7.4	7.4	71	1	4	4	81	1	1	1
	0	2.3		-2		1.7	1.9		1.2		7.46	7.49		7.38	64	1	7	4	93	1	1	0
-2.9			-2.5	0.4	0			4	0.9	-0.03			7.39	7.42	73	2	9	1	35	1	0	0
-1.8	14.3	14.5	10.8	12.6	-0.4	0.4	0.8	0.8	0.8	-0.03	7.32	7.37	7.27	7.3	55	2	17	5	128	1	1	0
-0.6			4.1	4.7	-0.6			1.2	1.1	0			7.36	7.36	71	1	1	1	16	0	0	0
0			-1.4	-1.4	0			3.7	3.7	0			7.43	7.43	34	1	1	6	141	1	1	0
-8.7			-8.3	0.4	-2			2.9	2.9	0			7.13	7.13	93	2	1	1	29	1	0	1
-3.6	-2.6		-9.6	-6	-0.3	0.8		2	1.1	-0.14	7.38		7.08	7.22	62	2	41	1	16	0	0	1
-2.1	12.8		12.8	14.9	0	0.9		0.9	0.8	-0.06	7.42		7.42	7.48	81	2	7	1	20	0	0	0
-3.2		22.4	17.9	21.1	0		0.5	0.6	0.5	0		7.44	7.36	7.36	62	2	4	15	359	1	1	0
-0.6			1.2	1.8	-0.4			1.1	1.1	-0.03			7.39	7.42	76	2	7	3	81	1	1	0
-0.6			3.6	4.2	-0.5			1.1	1.1	-0.11			7.33	7.44	73	1	5	4	97	1	1	0
0	1		-3.1	-3.1	-3.7	1.5		5.2	5.2	0	7.36		7.13	7.13	64	1	26	2	46	1	0	0
-1.9			-3.2	-1.3	-0.2			2	0.9	-0.01			7.37	7.38	74	1	11	5	116	1	1	0
0			2	2	0			2.3	2.3	0			7.43	7.43	29	1	7	23	553	1	1	0
-2.2	-1	0.7	-1.3	0.9	-0.4	0.7	0.9	0.9	0.9	-0.02	7.36	7.42	7.36	7.38	58	1	6	2	43	1	0	0
-0.8	-2.4	-0.8	-4.7	-3.9	-0.1	0.8	1.4	1.7	0.5	-0.08	7.41	7.44	7.39	7.47	41	1	11	10	243	1	1	0
0	0.5	2.7	-7.5	-7.5	-5.5	1	1	6.5	6.5	-0.04	7.45	7.44	7.33	7.37	26	2	14	1	38	1	0	0
0	-1.3	-1.3	-1.3	-1.3	0	0.7	0.7	1.6	0.6	-0.06	7.45	7.46	7.37	7.43	68	2	6	2	47	1	0	1
-1.6	1.2	3.7	1.2	2.8	-0.9	1.3	1.6	2.1	2.1	-0.02	7.47	7.52	7.45	7.47	82	2	25	8	193	1	1	0
-3.9	-4.1	5.4	-18.8	-14.9	-7.7	5.3	12	9.7	9.4	-0.25	7.32	7.47	7.09	7.34	63	1	2	2	41	1	0	1
0	1.9	3.7	-14.5	-14.5	-15.7	1.3	2.1	17	17	0	7.49	7.54	7.37	7.37	22	2	23	6	139	1	1	0
0			-3.4	-3.4	-0.4			1	0.9	-0.01			7.38	7.39	73	1	8	2	62	1	1	0
-0.8	5.6	5.6	5.7	6.5	-0.9	1.1	1.6	2.1	2.1	-0.03	7.31	7.39	7.31	7.34	71	1	8	31	748	1	1	1
-3		3	-2.4	0.6	-2.1		1.5	2.9	2.9	-0.21		7.47	7.21	7.42	83	2	11	4	89	1	1	0
-3.1	-10.5	0.5	-3.3	-0.2	0	4.9	4.9	3.7	1.1	-0.05	7.34	7.45	7.45	7.5	71	2	33	1	21	0	0	1
0			1	1	-1.4			2	2	-0.06			7.37	7.43	84	2	18	6	147	1	1	0
-0.4	5.2	5.7	4.9	5.3	-0.9	1.9	2	2	1.8	0	7.48	7.49	7.3	7.3	78	1	54	1	19	0	0	0
0	3.1	6.5	3.1	3.1	-0.2	0.9	0.9	0.8	0.8	-0.01	7.43	7.47	7.38	7.39	85	2	11	1	18	0	0	0
-0.7			0.2	0.9	-0.1			0.7	0.7	0			7.4	7.4	31	2	1	1	27	1	0	0
-0.2	-3.3	1	-11	-10.8	-3	2.9	2.8	5.9	5.9	-0.01	7.43	7.51	7.36	7.37	67	2	36	1	20	0	0	0
0			-1.7	-1.7	0			0.5	0.5	0			7.45	7.45	54	1	1	2	46	1	0	0
-1.6	-1.8	1	-8.5	-6.9	-0.1	0.9	1.6	1.7	0.9	0	7.47	7.47	7.38	7.38	70	2	4	1	21	0	0	0
0			-0.4	-0.4	-0.8			1.6	1.6	-0.02			7.4	7.42	86	1	22	2	40	1	0	0
-4.2	-9.6	-9.2	-9.6	-5.4	-0.2	1.5	1.5	1.5	0.7	-0.05	7.36	7.4	7.36	7.41	64	1	18	1	19	0	0	1
		7.1		5.5			1.2		2			7.61		7.48	77	1	3	3	72	1	1	0
-26.7	24.6	24.6	3.9	30.6	0	1.7	1.7	1.2	0.9	-0.31	7.7	7.7	7.41	7.72	75	1	7	18	434	1	1	0
	3.2	7.6		-2.8		5.2	5.2		3.9		7.57	7.58		7.51	65	2	7	3	71	1	1	1
-3.4	-3.3	-3.3	-8.8	-5.4	-0.9	0.9	1.1	2.2	1.6	-0.08	7.37	7.4	7.27	7.35	35	1	13	4	93	1	1	0
	4	4		-1.2		0.7	1.3		3.4		7.56	7.56		7.48	44	1	54	7	155	1	1	0
-3	-5.2	-1.5	-5.2	-2.2	-1.1	1.4	1.7	2.5	2.5	-0.05	7.47	7.51	7.47	7.52	76	2	8	6	137	1	1	1
-1.5	-23.5	-10.5	-6.7	-5.2	-1.5	16	25	5	4.5	0	7.06	7.09	7.27	7.27	58	2	2	8	191	1	1	1
-0.3	4.8	7.8	0.5	0.8	-1	1	1.1	1.9	1.9	0	7.44	7.45	7.39	7.39	77	1	20	3	71	1	1	0
-3.4			2	5.4	-0.2			1	1	-0.04			7.44	7.48	82	1	5	8	179	1	1	0
-0.8			-2.1	-1.3	-0.5			1.3	1.3	0			7.45	7.45	57	1	15	1	25	1	0	0
-0.2	-6	-6	-8.6	-8.4	-0.7	0.6	0.7	1.3	1.2	-0.03	7.38	7.38	7.33	7.36	75	2	13	1	12	0	0	0
0			7.2	7.2	-0.2			0.6	0.6	-0.03			7.31	7.34	59	1	55	2	50	1	1	0
0		1.9	0.2	0.2	-0.1		0.7	0.9	0.7	0		7.27	7.42	7.42	75	2	2	3	73	1	1	1
0	0.3	0.3	-5.1	-5.1	-2	0.8	0.8	2.6	2.6	-0.13	7.38	7.39	7.25	7.38	25	2	3	6	145	1	1	1
0	0.5	1.2	-15.3	-15.3	-9.3	0.9	1	10.3	10.3	0	7.41	7.45	6.97	6.97	78	1	7	0	10	0	0	1
0			-6.7	-6.7	-0.9			2	2	0			7.23	7.23	89	2	4	2	48	1	1	0
0			-4.9	-4.9	0			1.3	1.1	0			7.27	7.27	56	1	15	1	34	1	0	0
0	-3.9	-3.8	-6.9	-6.9	-3.6	0.7	1.1	4.3	4.3	0	7.28	7.33	7.23	7.23	71	1	8	0	11	0	0	1
-0.3	4.7	5.6	4.3	4.6	-0.3	1.4	1	1.7	1.7	0	7.42	7.47	7.4	7.4	85	2	8	2	56	1	1	0
-0.8	2.9	6.5	-11	-10.2	-5.8	2.1	2.9	8.4	7.8	-0.08	7.48	7.48	7.33	7.41	62	1	26	4	97	1	1	1
0		2.3	0.8	0.8	0		0.5	0.6	0.5	0		7.42	7.43	7.43	56	2	3	2	47	1	0	0
				4					1.2					7.45	31	1	1	2	47	1	0	0
-0.3	9.5	10.5	5.6	5.9	-0.6	0.8	0.8	1.5	1.4	-0.1	7.4	7.44	7.38	7.48	55	1	5	3	74	1	1	0
-2.5	-1.8	-0.6	-4.3	-1.8	-0.4	2.1	2.1	2.4	1.6	-0.18	7.44	7.47	7.23	7.41	75	1	15	1	21	0	0	0
-3.3			0.5	3.8	0			1	0.6	-0.11			7.37	7.48	67	2	16	4	91	1	1	1
0	10.5		9.9	9.9	0	0.7		0.7	0.6	-0.07	7.41		7.41	7.48	63	2	20	6	142	1	1	0
-2.2	-0.5	-0.5	-5.8	-3.6	-0.6	2.8	2.8	3	1.3	0	7.43	7.43	7.25	7.25	77	1	9	0	15	0	0	0
0			-5	-5	-0.2			1.6	1.6	-0.04			7.39	7.43	77	2	14	8	190	1	1	0
-2.2	12.7	15.6	11.1	13.3	0	1.1	2	1.5	1.2	-0.12	7.49	7.5	7.48	7.6	81	1	12	1	31	1	0	0
-0.2	0	0	-2.2	-2	-0.5	1.1	1.1	1.9	1.9	-0.01	7.37	7.37	7.41	7.42	19	1	2	0	14	0	0	0
-7.7			-11.4	-3.7	0			26	24	-0.09			7.15	7.24	45	1	1	2	52	1	1	1
0			-2.9	-2.9	-8.5			12	12	0			7.35	7.35	63	2	13	2	37	1	0	1
0	-1.5	-1.3	-2.9	-2.9	-2.9	1.2	5.6	3.9	3.9	0	7.35	7.35	7.36	7.36	84	2	5	1	3	0	0	1
-2.1	4.3	4.3	1.1	3.2	-0.6	0.7	1.3	1.5	1.2	-0.01	7.46	7.46	7.36	7.37	70	1	7	0	10	0	0	0
-1.8	0.3	0.3	0.4	2.2	-0.2	0.5	0.5	1.2	0.8	-0.04	7.43	7.43	7.43	7.47	18	2	3	3	65	1	1	0
-3.4			-15	-11.6	0			11.1	9.3	-0.09			6.84	6.93	65	1	0	3	81	1	1	1
-0.8			-3.9	-3.1	-0.8			3.2	3.2	-0.12			7.38	7.5	25	1	0	2	9	0	0	0
0			2	2	0			0.1	0.1	0			7.74	7.74	48	2	2	1	39	1	0	0
-1.6			3.3	4.9	0			1.3	0.8	-0.01			7.41	7.42	80	1	8	2	0	0	0	0
0	-1.6	4.5	-7.1	-7.1	-0.4	2.2	1.8	2.2	1.2	0	7.46	7.45	7.41	7.41	53	2	16	1	25	1	0	0
0			8.1	8.1	-0.4			0.5	0.5	0			7.39	7.39	70	2	1	1	23	0	0	0
0	1	2.5	-1.6	-1.6	-0.4	0.7	0.5	0.8	0.8	0	7.42	7.41	7.37	7.37	78	2	23	4	84	1	1	0
0			2.5	2.5	0			2.1	2.1	0			7.44	7.44	73	1	1	1	29	1	0	0
-2.3	-1.1	-1.4	-3.1	-0.8	-0.3	0.8	0.7	1.2	1.1	-0.05	7.42	7.44	7.38	7.43	81	2	21	1	34	1	0	0
				10.6					2.6					7.44	60	2	7	1	13	0	0	0
0	0.6	6.3	-5.5	-5.5	-1.1	0.7	1.2	1.9	1.9	0	7.3	7.35	7.23	7.23	83	2	37	2	35	1	0	0
	-1.5			2.7		1.1			1.2		7.33			7.43	51	1	23	1	23	0	0	0
-3.1	-3.5	-3.5	-6.9	-3.8	-1.9	0.9	1.2	2.8	2.8	0	7.38	7.42	7.17	7.17	80	1	12	19	462	1	1	1
-9.8	5.2	3.8	5	14.8	-0.1	2.1	1.8	3.8	2.2	-0.09	7.41	7.37	7.34	7.43	61	2	12	2	52	1	1	1
-4	2.7	2.9	-5.3	-1.3	-1	1.3	2.2	3.2	2.1	0	7.5	7.5	7.43	7.43	62	1	47	12	290	1	1	1
-0.6	9.7	9.4	9.7	10.3	-0.1	1.7	2	1.8	1.8	0	7.42	7.43	7.41	7.41	66	2	11	12	285	1	1	0
0			3.5	3.5	-1.4			2.4	2.1	-0.03			7.51	7.54	74	2	8	7	173	1	1	1
0			1.5	1.5	-0.3			1	1	0			7.36	7.36	76	2	10	3	74	1	1	0
-1.9	1.7	2.3	-0.2	1.7	-1.3	1.5	2.8	2.6	2.6	-0.05	7.5	7.5	7.46	7.51	82	2	22	1	19	0	0	0
															73	1	4	1	23	0	0	0
0	18.4	18.9	18.7	18.7	-2.2	3.2	3.2	3.4	3.4	0	7.34	7.45	7.34	7.34	61	1	12	2	42	1	0	0
				-5.2					2.5					7.43	52	2	1	0	9	0	0	0
-1.3			9.7	11	-0.4			2	2	-0.08			7.27	7.35	63	1	131	3	60	1	1	0
0			7.4	7.4	0			0.8	0.8	0			7.44	7.44	89	1	7	1	26	1	0	0
	13	16		9.5		0.6	0.8		0.4	-0.05	7.44	7.52	7.25	7.3	73	2	10	72	1746	1	1	0
-0.1	-4	-3.9	-7.8	-7.7	-0.7	1.2	1.2	2.2	2.2	-0.05	7.32	7.32	7.18	7.23	85	2	22	1	11	0	0	0
-0.3	-1.9	-1.8	-4	-3.7	0	1.5	2.3	2.3	1.4	-0.2	7.34	7.34	7.32	7.52	72	1	1	7	164	1	1	1
0	-1.4	-0.3	-24.1	-24.1	-13.6	3.4	5	17	17	0	7.33	7.41	6.92	6.92	64	2	19	6	134	1	1	0
0			-8.5	-8.5	-1.6			3	2.7	0			7.3	7.3	61	1	4	10	229	1	1	0
	-0.2			-3.8		1.2			1.8		7.43			7.21	58	1	5	1	23	0	0	0
-0.6	1.1	3.3	-1.6	-1	-0.2	1.5	1.3	1.5	1	-0.1	7.41	7.4	7.31	7.41	69	1	4	1	33	1	0	1
-2.2			4.1	6.3	-0.1			3.3	1.4	-0.01			7.43	7.44	79	2	9	1	22	0	0	0
	10.4			1.9		0.5			0.6		7.43			7.39	78	1	10	2	60	1	1	0
0			6.8	6.8	0			1.9	1.9	0			7.42	7.42	55	1	5	1	23	0	0	0
-5.7	-5.3	1.3	-5.3	0.4	-0.1	0.6	0.7	0.8	0.5	-0.18	7.23	7.35	7.21	7.39	56	2	28	1	24	1	0	0
-4.9	-3.3	-2	-4.7	0.2	-0.2	1.7	1.7	1.1	0.7	-0.05	7.46	7.46	7.42	7.47	75	1	7	0	8	0	0	1
0	-7.4	-8.2	-14.3	-14.3	-8.1	9.9	24	18	18	-0.06	7.28	7.26	7.2	7.26	63	2	2	4	107	1	1	1
0			-5.2	-5.2	-0.2			0.9	0.9	0			7.39	7.39	61	2	10	2	36	1	0	0
-0.1	3.5	3.5	0.2	0.3	-0.7	1.3	1.3	2.4	2.1	-0.04	7.42	7.42	7.39	7.43	80	2	15	16	377	1	1	0
0			3.5	3.5	-0.2			1.4	1.1	0			7.43	7.43	81	2	1	1	26	1	0	0
0			-10.9	-10.9	-7.2			8.3	7.9	0			7.15	7.15	83	2	13	2	49	1	1	0
-1.2			-2.1	-0.9	-1.5			2	2	-0.09			7.41	7.5	21	1	1	1	30	1	0	0
-1.8			4.7	6.5	0			1.3	0.7	-0.07			7.4	7.47	77	2	27	1	13	0	0	0
-1.8			-2.6	-0.8	-0.7			2.3	2.3	-0.02			7.36	7.38	75	2	25	1	22	0	0	0
-0.4	-4	-3.4	-16.9	-16.5	-7.7	2.8	3.8	10.2	10.2	0	7.41	7.41	7.16	7.16	79	1	32	1	16	0	0	0
-0.7			-0.5	0.2	-0.6			1.1	1.1	0			7.4	7.4	33	2	1	1	16	0	0	0
-0.3		1.7	-2.8	-2.5	-0.3		1.1	2.6	1.5	-0.05		7.52	7.5	7.55	71	1	10	4	103	1	1	0
-5			-4	1	0			1.6	1	0			7.33	7.33	90	2	13	1	14	0	0	0
0			7.8	7.8	0			1.7	1.7	0			7.41	7.41	83	1	17	2	50	1	1	0
-0.9	10.7	10.7	8.4	9.3	-0.6	2.1	2.1	2.2	2.2	0	7.4	7.4	7.36	7.36	92	2	19	1	23	0	0	0
-1.3			-4.4	-3.1	0			1	0.7	0			7.37	7.37	79	2	46	1	13	0	0	0
0	1.9	2.2	-1.3	-1.3	-0.6	0.9	2.6	1.3	1.3	-0.01	7.41	7.49	7.35	7.36	83	2	10	2	47	1	0	1
				3.2					2					7.32	57	1	0	1	21	0	0	0
-0.7			-4	-3.3	-2.6			4	4	-0.02			7.42	7.44	70	1	4	5	117	1	1	0
0			-5.3	-5.3	-1.8			2.4	2.4	0			7.08	7.08	67	2	1	3	18	0	0	1
0			15.5	15.5	0			0.4	0.4	0			7.44	7.44	62	1	15	1	21	0	0	0
0	-2.6	-1.2	-4.9	-4.9	-0.3	1.3	2.8	1.9	1.2	-0.05	7.52	7.54	7.46	7.51	64	1	34	1	16	0	0	1
					0			19	19						86	1	0	14	339	1	1	1
-3.5			2.5	6	-0.8			3.2	2.2	-0.16			7.22	7.38	87	1	9	2	54	1	1	0
0			-9.1	-9.1	-1			1.7	1.7	-0.16			7.13	7.29	73	1	1	1	21	0	0	1
-2.4	2.1	2.5	0.9	3.3	-0.1	0.8	1.6	1.3	0.5	-0.06	7.45	7.49	7.37	7.43	51	1	16	1	9	0	0	1
-1			-2.5	-1.5	-1.3			3.6	3.6	0			7.35	7.35	42	1	1	2	0	0	0	0
-1	1.2	3.9	-3	-2	-0.8	1.5	1.7	1.6	1.6	0	7.43	7.48	7.27	7.27	81	2	18	16	393	1	1	1
0			6.2	6.2	0			1.4	1.4	0			7.48	7.48	64	2	1	1	14	0	0	0
-1.4	0.2		-1.8	-0.4	-0.8	0.5		1.1	1.1	-0.08	7.49		7.34	7.42	30	2	9	12	292	1	1	0
-1.5			10.9	12.4	0			1.1	0.5	-0.04			7.34	7.38	65	2	39	1	23	0	0	1
-4.2			-4.2	0	-0.2			4	1.3	-0.11			7.03	7.14	77	2	10	6	142	1	1	1
-1.5			-2.5	-1	-1.1			2.3	2.3	0			7.41	7.41	62	1	5	1	21	0	0	0
0			8	8	-0.1			1.5	1.4	-0.06			7.29	7.35	53	1	21	0	6	0	0	1
-6.8	6.1	6.4	4.1	10.9	-0.9	1.1	1.2	3.4	1.7	-0.04	7.46	7.47	7.42	7.46	59	1	9	1	16	0	0	0
-0.3		4.9	4.8	5.1	0		1.7	1.2	1.2	-0.06		7.42	7.41	7.47	57	1	34	0	9	0	0	0
0			6.9	6.9	0			1.4	1.4	0			7.42	7.42	83	1	13	2	53	1	1	0
	2.5			-30.1		3.5			22		7.38			6.76	67	1	11	5	122	1	1	0
-2.8			-23.4	-20.6	0			24	18	-0.17			6.99	7.16	57	2	7	1	14	0	0	1
-6	-0.6	-1.8	-5.6	0.4	-0.4	0.9	1.4	1.6	1	-0.1	7.42	7.48	7.41	7.51	59	1	11	6	150	1	1	0
0			-3.2	-3.2	-0.4			1.5	1.5	0			7.4	7.4	45	1	14	2	38	1	0	0
-2.3		4.9	3.3	5.6	-1.3		1	2.1	2	-0.04		7.4	7.42	7.46	69	2	8	1	23	0	0	0
0	12.5	12.5	0.4	0.4	0	0.8	1.4	1.4	1.4	0	7.61	7.61	7.45	7.45	55	2	6	8	188	1	1	0
-1.8	2.1	5.1	-3.5	-1.7	0	0.7	0.6	0.7	0.5	-0.06	7.46	7.51	7.37	7.43	46	1	5	2	41	1	0	0
-3.7	-2.7	-2.7	-8.4	-4.7	0	0.7	0.7	0.6	0.4	-0.07	7.42	7.45	7.36	7.43	33	2	23	2	43	1	0	0
0			3.2	3.2	-0.1			0.8	0.8	0			7.37	7.37	84	2	14	1	28	1	0	0
-1.1	8.2	12	5.4	6.5	-0.3	1.5	1.5	1.6	1.5	-0.06	7.47	7.52	7.4	7.46	62	2	6	6	142	1	1	1
0	-0.6	2.8	-9	-9	-4.4	0.5	0.6	4.9	4.9	-0.15	7.47	7.53	7.15	7.3	58	1	8	5	111	1	1	0
-3.6		0.4	0.4	4	-0.1		1.9	1.5	0.7	-0.02		7.4	7.39	7.41	71	1	17	4	88	1	1	0
0	-3.4		-21.9	-21.9	-9.9	7.4		16	16	0	7.42		7.15	7.15	86	1	2	1	16	0	0	1
0	0.2		-17.4	-17.4	-11.4	0.8		12.5	12.5	0	7.5		7.04	7.04	20	1	12	5	120	1	1	0
-4.7	-1.4		-4.4	0.3	-0.4	0.9		1.4	1.2	-0.02	7.47		7.37	7.39	84	1	28	1	27	1	0	0
0	-8.3	-3.3	-10.7	-10.7	-1.8	1.6	1.6	2.9	2.9	0	7.48	7.45	7.41	7.41	71	2	15	9	222	1	1	0
				4.3					1.1					7.34	63	2	1	1	23	0	0	0
0			5.3	5.3	0			0.9	0.9	0			7.37	7.37	65	1	3	3	65	1	1	0
-9.3			-15.7	-6.4	0			16	5.3	-0.33			7.08	7.41	82	2	1	1	30	1	0	1
-1.1			3.3	4.4	-0.6			1.4	1.4	-0.05			7.41	7.46	69	1	1	0	8	0	0	0
-11.5	-1	5.9	-8.1	3.4	-0.3	7.2	7.2	10.2	3.4	-0.15	7.34	7.39	7.18	7.33	87	1	14	1	22	0	0	0
				2.9					0.9					7.45	75	2	9	7	170	1	1	0
0	2.7	2.3	-1.7	-1.7	-0.4	0.9	1	1.2	1.2	0	7.47	7.51	7.4	7.4	59	1	10	2	46	1	0	0
-6.4	-2.6	-0.4	-2.6	3.8	-0.1	0.9	0.7	0.9	0.8	-0.15	7.28	7.35	7.28	7.43	80	1	56	2	38	1	0	0
				-10					7.9					7.49	77	1	34	5	121	1	1	0
0			4.3	4.3	0			1.5	1.5	0			7.41	7.41	49	1	5	1	10	0	0	0
0		8.9	5.4	5.4	0		1	0.5	0.5	0		7.42	7.4	7.4	70	2	6	3	66	1	1	0
0			6.9	6.9	0			2.2	2.2	0			7.37	7.37	31	1	1	6	144	1	1	0
0		23.2	21.6	21.6	-1.3		0.8	1.5	1.5	0		7.54	7.42	7.42	63	2	4	1	18	0	0	0
0			12.8	12.8	-0.3			1.2	0.7	0			7.19	7.19	55	1	1	1	31	1	0	0
0	-4		-3.7	-3.7	-0.3	1.6		1.2	1	-0.03	7.46		7.33	7.36	43	2	11	4	96	1	1	0
0	0.5	1.5	-4.1	-4.1	-0.4	0.9	1.2	1.7	1.3	-0.01	7.34	7.42	7.33	7.34	88	2	2	1	22	0	0	1
0			5.3	5.3	-0.4			1.1	1.1	0			7.45	7.45	77	1	6	2	40	1	0	0
0	0.1	0.1	-1.2	-1.2	-0.2	0.8	0.8	0.8	0.8	0	7.39	7.39	7.38	7.38	89	2	12	2	45	1	0	0
-2	-4.7	-4.1	-8.9	-6.9	-0.2	0.8	0.9	1.7	0.7	0	7.32	7.3	7.32	7.32	85	2	10	1	16	0	0	0
-1.4			14.4	15.8	-0.8			1.6	1.6	-0.01			7.48	7.49	87	1	14	1	30	1	0	0
-2.5			11	13.5	-0.5			1.9	1.9	0			7.36	7.36	61	1	13	7	172	1	1	0
-3.5	10.7	12.3	9.3	12.8	0	1.3	2.4	1.3	0.4	-0.11	7.42	7.44	7.19	7.3	53	1	11	1	12	0	0	0
0	-3	-0.4	-11.8	-11.8	-0.1	0.8	1.4	1.5	0.9	-0.03	7.32	7.47	7.29	7.32	69	1	10	3	76	1	1	0
0			-6.7	-6.7	0			1.8	1.5	0			7.37	7.37	88	2	12	6	134	1	1	0
-1.7	-1.1	2.2	-1.6	0.1	0	2.5	1.7	2.6	1	0	7.47	7.49	7.35	7.35	56	1	18	8	185	1	1	0
0	-2		-4.2	-4.2	-0.7	1.3		1.8	1.8	-0.01	7.44		7.38	7.39	82	1	10	1	18	0	0	0
				12.1					0.5					7.38	49	1	16	7	175	1	1	0
0	-2.7	1.7	-7.8	-7.8	-0.7	1	0.9	1.7	1.7	0	7.49	7.44	7.35	7.35	72	1	11	1	25	1	0	0
-14.1	-25.5		-25.5	-11.4	-0.2	19		21	1.5	-0.42	6.86		6.85	7.27	50	1	2	15	359	1	1	1
0	-0.9		-3.8	-3.8	-0.1	0.6		0.9	0.5	0	7.4		7.35	7.35	76	1	35	2	44	1	0	1
-2.1	12.3	11	12.3	14.4	-2.3	0.7	1.2	2.6	2.6	0	7.38	7.49	7.38	7.38	80	1	3	1	26	1	0	0
0	-6	-6	-5.8	-5.8	-0.1	1.4	1.7	1.4	1	-0.02	7.4	7.42	7.4	7.42	53	1	77	16	370	1	1	0
0	-3.7	0.5	-6.5	-6.5	-1.2	1.1	1	2.3	2.1	-0.01	7.44	7.5	7.39	7.4	57	2	21	3	74	1	1	0
0	2	4.4	-10.6	-10.6	-7.9	1.7	1.4	9.3	9.3	0	7.37	7.48	7.19	7.19	47	2	40	9	219	1	1	1
-0.9		10.3	9.5	10.4	-0.2		1.1	0.7	0.6	0		7.51	7.44	7.44	63	1	5	3	69	1	1	0
0	10.7	14.9	1.5	1.5	-0.2	0.9	0.9	0.8	0.8	0	7.47	7.48	7.33	7.33	61	2	21	5	117	1	1	0
0			4.6	4.6	0			0.7	0.7	0			7.48	7.48	45	1	29	2	46	1	0	0
-2.8	0	1.6	-7.6	-4.8	-1.7	1.7	1.7	3.7	3.7	-0.04	7.52	7.52	7.45	7.49	71	2	3	1	14	0	0	0
0			0.7	0.7	0			1.1	1.1	0			7.4	7.4	45	1	1	4	111	1	1	0
-2.1			3	5.1	-0.4			4.6	2.1	-0.05			7.42	7.47	50	1	31	6	143	1	1	1
0			2.3	2.3	0			1.2	1.2	0			7.38	7.38	62	1	12	0	11	0	0	0
0	1.7		-4.3	-4.3	-0.5	0.5		1.1	1	0	7.46		7.38	7.38	66	1	18	1	17	0	0	0
-4.9	5.6	7	1.2	6.1	-0.3	0.6	0.7	0.9	0.8	-0.07	7.42	7.43	7.36	7.43	81	1	18	2	34	1	0	0
-3	9	13.4	1.8	4.8	-1.1	1.5	2.1	1.9	1.9	0	7.43	7.52	7.09	7.09	71	1	19	4	76	1	1	0
0		7.2	5	5	0		0.7	1.6	1.6	0		7.73	7.39	7.39	71	2	2	3	67	1	1	0
-4.1	-9.8		-9.9	-5.8	-0.8	0.8		1.6	1.6	-0.21	7.07		7.04	7.25	54	1	28	10	238	1	1	0
-1.2			0.5	1.7	-1.5			9.4	9.4	0			7.05	7.05	80	1	3	2	47	1	0	1
-0.1			0.4	0.5	-0.6			1.2	1.2	-0.01			7.4	7.41	23	1	5	1	24	1	0	0
-4.9	5.9	9.9	4.6	9.5	-0.2	1	2.1	4	1.2	-0.1	7.46	7.48	7.37	7.47	90	1	25	0	1	0	0	0
0	3	6	-2.3	-2.3	-0.4	0.8	0.8	1.2	1.2	-0.03	7.43	7.49	7.38	7.41	85	2	6	1	17	0	0	0
0		3.2	-0.9	-0.9	-1		0.7	1.7	1.7	-0.05		7.43	7.41	7.46	76	2	17	5	111	1	1	1
-3	1.4	2.7	-10	-7	-1.3	3.4	4	5.9	5.1	-0.23	7.39	7.48	7.1	7.33	94	2	4	2	46	1	0	1
-2.3	10.9	10.9	7.8	10.1	-0.5	0.9	1.3	1.1	1.1	-0.06	7.62	7.62	7.39	7.45	69	1	7	12	293	1	1	0
0	-4.6	-2.1	-8.3	-8.3	-0.1	2.1	2.1	2.8	2.3	0	7.42	7.48	7.39	7.39	63	1	30	4	95	1	1	0
0			-16	-16	-1			13.5	9.6	0			7.15	7.15	79	2	4	7	160	1	1	1
0			-1	-1	0			0.8	0.8	0			7.37	7.37	47	1	0	3	66	1	1	0
0			1.2	1.2	0			0.7	0.7	0			7.38	7.38	75	2	15	1	16	0	0	0
-0.6	3.7	3.7	-0.5	0.1	-0.6	0.8	0.8	0.6	0.6		7.45	7.45		7.49	76	2	5	2	8	0	0	0
0	0.2	0.3	-14.3	-14.3	0	1.9	2	1.9	0.9	0	7.51	7.55	7.23	7.23	81	1	5	1	24	1	0	1
-3.4	1.4	2.5	-15.5	-12.1	-10.4	2.1	2.5	12.3	12	-0.18	7.49	7.49	7.13	7.31	34	2	22	1	33	1	0	0
0	-5.3	-4.5	-17.8	-17.8	-8.4	0.8	0.9	9.4	9.4	0	7.28	7.37	7.06	7.06	70	1	8	4	102	1	1	1
0			-0.2	-0.2	0			0.9	0.9	0			7.43	7.43	49	1	30	3	77	1	1	0
0			3	3	-0.3			1	1	0			7.39	7.39	80	2	9	7	177	1	1	0
-0.2	9.5	9.5	7.7	7.9	-0.4	0.6	1.7	2.6	1.7	0	7.53	7.6	7.48	7.48	82	2	3	1	11	0	0	0
0			-0.5	-0.5	0			1.1	0.9	-0.04			7.4	7.44	75	2	6	1	24	1	0	0
-1.7	-4.5	-3.8	-6.6	-4.9	-0.4	1.1	1.5	2.4	1.4	-0.04	7.4	7.44	7.38	7.42	62	1	48	3	78	1	1	0
-1.4	-2.3	11.5	-4.9	-3.5	-1.2	0.8	1.1	2	2	-0.02	7.45	7.55	7.37	7.39	60	1	24	1	12	0	0	0
0		17.4	11.8	11.8	0		1.1	0.8	0.6	0		7.45	7.36	7.36	62	2	6	3	80	1	1	0
-0.4	5.1	8.1	-4.1	-3.7	-0.8	1.1	0.8	1.5	1.4	-0.01	7.52	7.53	7.29	7.3	54	2	18	2	52	1	1	0
-2	2.3	4.9	1.5	3.5	-0.6	0.6	1.4	1.2	1.2	-0.03	7.41	7.44	7.41	7.44	21	1	5	6	142	1	1	0
-0.8	9.4	10.8	10.3	11.1	0	0.9	1	1	0.7	0	7.47	7.5	7.38	7.38	78	1	57	3	70	1	1	1
-2.9	11.4	15	5.9	8.8	-0.1	0.4	0.5	1.2	0.5	0	7.31	7.41	7.21	7.21	53	1	100	2	46	1	0	1
0		0	1.7	1.7	-0.4		0.8	1	1	-0.02		7.39	7.44	7.46	79	1	19	56	1339	1	1	0
0			1	1	0			0.8	0.8	0			7.43	7.43	59	2	1	99	2347	1	1	0
0	-10.1	0.2	-4	-4	-0.1	0.7	0.9	0.9	0.8	-0.03	7.32	7.35	7.31	7.34	85	1	10	9	206	1	1	1
0	4.5	6.4	3.3	3.3	0	0.8	1.3	0.8	0.8	0	7.45	7.49	7.42	7.42	42	1	26	1	26	1	0	0
0			4.4	4.4	0			2.1	2.1	0			7.35	7.35	19	1	1	5	118	1	1	0
0	4.6	4.2	-4.6	-4.6	-1	3.3	2.9	3.4	2.7	-0.01	7.46	7.56	7.39	7.4	79	2	13	3	68	1	1	0
0	-1	2.1	-10.3	-10.3	-3.3	2.1	1.4	5.4	5.4	-0.03	7.38	7.39	7.18	7.21	73	1	11	1	14	0	0	0
0			-16.3	-16.3	0			13.3	13.3	0			6.79	6.79	75	2	0	13	306	1	1	1
0			-3.4	-3.4	0			2.4	2.4	0			7.31	7.31	80	2	15	7	163	1	1	0
-8.5	3.8		3.8	12.3	0	0.9		0.9	0.2	-0.38	7.47		7.47	7.85	42	1	8	2	0	0	0	0
0			-1.6	-1.6	-0.6			1.4	1.4	0			7.37	7.37	84	1	8	0	15	0	0	0
	12.5	10.3		13.8		0.9	0.9		1.4		7.6	7.56		7.54	38	2	49	5	121	1	1	1
0			-2.7	-2.7	0			2.6	2.6	0			7.34	7.34	36	2	1	1	22	0	0	0
0			-11.3	-11.3	-6.5			11.2	9	0			7.28	7.28	52	1	32	33	791	1	1	0
0			-23.3	-23.3	0			10.7	10.7	0			6.92	6.92	59	2	0	1	10	0	0	1
-3.9			-4.6	-0.7	-1.4			2.3	2.3	0			7.31	7.31	76	2	7	1	27	1	0	0
0	-6	-2.1	-16.7	-16.7	-2.3	11.2	10.5	16	13.5	-0.06	7.28	7.46	7.21	7.27	44	1	31	2	0	0	0	1
0			7.4	7.4	-0.8			1.5	1.5	0			7.45	7.45	73	2	35	1	22	0	0	1
-0.6			-2	-1.4	-0.7			1.1	1.1	0			7.33	7.33	76	2	1	23	544	1	1	0
-0.7			-0.1	0.6	0			0.7	0.5	-0.01			7.43	7.44	54	1	1	1	51	1	1	0
-1.1	8.9	12.5	-2.6	-1.5	-0.4	3.7	3.7	4.8	1.9	0	7.5	7.52	7.39	7.39	25	2	30	1	23	0	0	0
-1			-0.9	0.1	-0.4			1.2	1.2	-0.01			7.37	7.38	85	2	33	1	21	0	0	0
0	3.9	3.9	3.7	3.7	0	1.2	1.2	1.7	1.7	0	7.45	7.45	7.42	7.42	71	2	2	3	74	1	1	0
-2.2	-5	-2.6	-6.2	-4	-0.4	0.9	1.1	0.8	0.6	-0.04	7.51	7.53	7.48	7.52	51	2	13	1	19	0	0	0
-0.1			4	4.1	0			1.2	1.1	-0.04			7.46	7.5	41	2	22	2	47	1	0	0
-5.7			3.4	9.1	0			1.6	0.8	-0.03			7.45	7.48	78	2	4	2	53	1	1	0
-2.3			-6.5	-4.2	-2.6			5.7	5.7	-0.19			7.25	7.44	82	2	35	1	25	1	0	1
	7			8.9		1.5			1.5		7.54			7.52	79	2	25	1	14	0	0	0
-1.7			-20.7	-19	0			17	9.7	-0.31			6.92	7.23	73	1	1	2	47	1	0	1
0			-14.3	-14.3	-13.4			14.3	14.3	0			7.2	7.2	37	1	1	2	48	1	1	0
-3.5	-5.2	-3.8	-5.2	-1.7	-0.4	2.3	2.1	2.3	1.4	0	7.49	7.48	7.46	7.46	56	1	11	0	5	0	0	0
-1.1			5.4	6.5	-0.1			0.3	0.2	-0.11			7.1	7.21	85	1	5	1	21	0	0	1
-0.3	10.6	9.5	-1.9	-1.6	0	1.8	1.6	2.6	1.8	0	7.46	7.45	7.32	7.32	65	1	5	1	10	0	0	0
-3.9	3.1	5.3	0.4	4.3	0	0.5	0.5	0.6	0.3	-0.13	7.44	7.46	7.35	7.48	73	1	72	2	36	1	0	0
0			1.6	1.6	0			0.9	0.9	0			7.2	7.2	76	2	30	3	69	1	1	0
-2.2	4.6	6	4.5	6.7	-0.7	1	2.3	1.6	1.6	-0.02	7.44	7.46	7.37	7.39	81	1	16	7	168	1	1	1
				3.7					0.6					7.45	72	2	15	0	10	0	0	0
0	3.3	3.3	2.1	2.1	0	0.7	0.7	0.6	0.6	0	7.4	7.4	7.41	7.41	22	2	21	9	189	1	1	0
-2.3			20.4	22.7	-0.3			0.8	0.8	0			7.46	7.46	76	1	21	7	167	1	1	0
0			2.9	2.9	0			1.8	1.8	0			7.37	7.37	80	2	8	0	10	0	0	0
-0.8	3.6	3.8	0.6	1.4	-0.5	0.6	1.2	1.4	1.2	-0.03	7.44	7.45	7.41	7.44	64	2	11	0	8	0	0	0
-2.6	0.1	1.3	-2.3	0.3	-1.1	0.8	0.9	1.8	1.7	-0.15	7.48	7.48	7.3	7.45	61	1	25	2	42	1	0	0
0			3.3	3.3	0			0.9	0.9	0			7.41	7.41	42	2	17	2	39	1	0	0
0			1.8	1.8	0			1.1	0.9	0			7.4	7.4	85	1	16	1	12	0	0	0
0			0	0	-0.1			0.6	0.6	0			7.42	7.42	53	2	2	1	26	1	0	0
-2.5		-1.3	-2.2	0.3	-0.4		0.7	1.2	1.2	0		7.5	7.49	7.49	62	1	3	0	9	0	0	0
0			4.8	4.8	0			0.9	0.7	0			7.47	7.47	82	1	46	3	77	1	1	0
-0.8			1.9	2.7	-0.9			2.1	2.1	-0.01			7.42	7.43	39	1	1	1	31	1	0	0
-6.4			-7.4	-1	0			4.2	3.7	-0.27			7.19	7.46	81	1	5	1	17	0	0	1
-2	2.2	2	-0.1	1.9	-4.1	2.4	2.1	6.5	6.5	-0.06	7.51	7.62	7.5	7.56	47	2	38	1	18	0	0	0
0	4.1	7.2	-1.2	-1.2	-1.9	0.9	0.9	2.5	2.5	-0.01	7.44	7.51	7.42	7.43	68	1	8	20	494	1	1	0
-3.1	8.5	6.9	8.5	11.6	-0.6	0.9	1.3	1.5	1.5	-0.04	7.53	7.56	7.52	7.56	51	1	33	33	792	1	1	1
-5.9	-0.1	4.9	-0.1	5.8	-0.2	0.5	0.8	0.9	0.7	-0.06	7.44	7.48	7.42	7.48	79	1	20	0	10	0	0	0
				2.8					0.6					7.36	25	1	3	2	60	1	1	0
0			5.5	5.5	0			0.5	0.5	0			7.41	7.41	65	1	8	20	477	1	1	0
0	0.3	6.2	-2.1	-2.1	-5.8	1.1	1.2	6.8	6.8	0	7.48	7.55	7.44	7.44	65	2	42	3	72	1	1	0
0			0.4	0.4	0			2.1	2.1	0			7.38	7.38	35	2	1	7	169	1	1	0
-10.2	-13.5	-9.3	-14.5	-4.3	0	16	16	16	1.4	-0.11	7.19	7.34	7.18	7.29	45	2	1	6	145	1	1	1
-0.2			5.2	5.4	-0.3			1.2	1.2	0			7.4	7.4	57	1	2	1	13	0	0	0
-0.4			-1.3	-0.9	-0.6			1.2	1.2	0			7.34	7.34	17	1	4	1	31	1	0	0
0	-3.1	-0.7	-8.7	-8.7	-1.8	2	2.2	3.2	3.2	0	7.3	7.35	7.03	7.03	56	1	75	1	20	0	0	0
-2.9			-0.9	2	-0.4			1.5	1.5	0			7.35	7.35	83	2	1	1	19	0	0	0
-1.2	-1.9	-0.2	-1.6	-0.4	-0.9	0.6	1.1	1.6	1.6	-0.06	7.36	7.43	7.34	7.4	78	1	11	3	64	1	1	0
0	6.2	8	3.5	3.5	-1.6	1.2	1.8	2.7	2.7	0	7.41	7.58	7.29	7.29	83	1	3	4	101	1	1	1
0			-1.2	-1.2	0			0.8	0.8	0			7.35	7.35	79	2	8	21	502	1	1	0
0	-3	-3	-6.5	-6.5	-1.3	1.1	1.2	2.5	2.5	0	7.49	7.49	7.41	7.41	69	2	73	1	22	0	0	0
0			8.7	8.7	0			0.9	0.9	0			7.45	7.45	57	2	19	0	10	0	0	0
0			-1.9	-1.9	0			0.8	0.4	0			7.38	7.38	84	1	8	3	61	1	1	0
-2.9			2.2	5.1	-0.1			0.9	0.9	0			7.41	7.41	69	1	4	1	29	1	0	0
-2.1			-7.1	-5	0			10.9	6.1	-0.02			7.28	7.3	64	1	55	1	19	0	0	1
0			0.4	0.4	-0.1			1.4	0.8	0			7.31	7.31	48	1	3	1	21	0	0	0
0			2	2	-1.7			2.2	2.2	0			7.39	7.39	79	2	13	1	16	0	0	0
0			9.3	9.3	0			1.3	1.3	0			7.41	7.41	83	1	16	1	20	0	0	1
-0.3			-0.5	-0.2	-0.1			1.5	1.1	0			7.41	7.41	85	1	12	1	25	1	0	0
-1.9			4.2	6.1	0			1.9	1.3	0			7.38	7.38	63	2	1	1	30	1	0	0
0			-7.3	-7.3	-1.7			2.8	2.5	-0.02			7.4	7.42	79	1	13	1	21	0	0	0
-4.3	-6.5	2.2	-19.4	-15.1	-3.5	6.1	5.5	13.5	9.1	-0.14	7.4	7.52	7.01	7.15	46	2	11	1	18	0	0	1
-4.3	-6.5	2.2	-19.4	-15.1	-3.5	6.1	5.5	13.5	9.1	-0.14	7.4	7.52	7.01	7.15	46	2	11	9	219	1	1	1
0			-13.8	-13.8	-7.6			11.1	11.1	-0.11			7.04	7.15	75	2	5	9	219	1	1	1
-1.3	2.4	2.4	-2.6	-1.3	0	1.7	2.2	1.5	1.1	0	7.36	7.36	7.27	7.27	65	1	53	0	1	0	0	0
0	0.7	1.8	-7.9	-7.9	-4.3	0.9	0.9	5.1	5.1	-0.02	7.44	7.49	7.27	7.29	72	2	8	28	669	1	1	1
-1.6	0	0	-1.1	0.5	-0.7	1.4	2.1	2.1	2.1	-0.12	7.3	7.4	7.2	7.32	59	2	18	4	91	1	1	1
				4					0.8					7.49	63	1	13	2	59	1	1	0
-1.4			-8.6	-7.2	-0.6			2.4	1.9	-0.01			7.35	7.36	78	2	28	1	11	0	0	0
-1.5	-10.3	3.5	-10.7	-9.2	-1.3	1.7	2.3	2.7	2.3	0	7.14	7.43	7.01	7.01	85	1	9	1	17	0	0	1
0			4.9	4.9	-0.8			2.1	2.1	-0.02			7.43	7.45	91	2	1	1	13	0	0	1
0			-12.6	-12.6	-1.8			9.5	9.5	0			7.23	7.23	73	2	0	1	10	0	0	1
0			3.3	3.3	-0.3			1.1	1.1	-0.01			7.43	7.44	58	2	1	2	2	0	0	0
-2.3	-14.3	-7.4	-18.2	-15.9	-0.7	1.6	2.6	1.6	1.6	0	7.36	7.44	7.29	7.29	35	1	34	1	29	1	0	0
-1.7			0.2	1.9	-0.3			1	1	0			7.37	7.37	77	1	7	5	117	1	1	0
0			-0.9	-0.9	0			0.8	0.8	0			7.29	7.29	89	1	9	8	187	1	1	0
-0.6	6.7	9.3	6.7	7.3	-0.1	0.5	0.8	0.9	0.4	-0.08	7.41	7.46	7.36	7.44	69	1	45	1	24	1	0	0
-3	5.8		5.8	8.8	0	0.5		0.5	0.3	0	7.47		7.4	7.4	59	1	3	0	10	0	0	0
0			3.2	3.2	-1.6			2.8	2.8	-0.01			7.43	7.44	68	1	10	5	128	1	1	0
-5.5	9.1	9.3	3	8.5	-0.1	1.3	1.3	1.1	0.8	-0.03	7.44	7.44	7.4	7.43	58	2	13	3	73	1	1	0
				1.9					2.6					7.36	56	1	3	1	14	0	0	0
0			-13.6	-13.6	0			8.3	8.3	0			7	7	88	1	0	3	74	1	1	1
-1.3	-8	-1.9	-11.3	-10	0	1.4	2.8	2	1.4	0	7.33	7.43	7.27	7.27	59	2	162	2	0	0	0	0
-2.1	8		5.2	7.3	0	0.4		0.6	0.4	-0.05	7.29		7.26	7.31	83	1	1	7	158	1	1	1
-5			-6.9	-1.9	-0.4			5	1.7	-0.28			7.42	7.7	88	2	25	1	23	0	0	0
0			-4	-4	0			1.2	1.2	0			7.34	7.34	70	1	23	1	25	1	0	1
-17.2	-0.3	3.2	-9.7	7.5	0	4.3	5.4	11	1.3	-0.44	7.26	7.46	7.04	7.48	78	1	27	1	16	0	0	1
-6	9	10.7	8.9	14.9	-0.3	0.9	1.8	1.2	1.1	-0.05	7.47	7.52	7.46	7.51	67	1	63	0	12	0	0	0
0			-3.1	-3.1	0			0.5	0.5	0			7.27	7.27	69	2	27	3	85	1	1	0
	4.9			-1.5		5			1.9		7.42			7.31	53	1	21	4	94	1	1	0
0			-18.3	-18.3	-5.8			13.1	12.1	-0.01			7.08	7.09	81	2	6	1	14	0	0	1
0			-3.7	-3.7	-0.5			1.7	1.7	0			7.39	7.39	68	1	13	21	490	1	1	0
-4.8	2.1	2.1	2.2	7	-0.4	0.7	0.9	1.9	1.2	-0.08	7.45	7.51	7.45	7.53	64	2	11	1	10	0	0	0
-3.8	14.1	18.8	14.1	17.9	-0.3	1.4	1.8	1.4	1.2	-0.18	7.33	7.45	7.33	7.51	70	2	8	0	9	0	0	1
-0.6	-5.8	-3.3	-7.3	-6.7	-0.6	1.3	1.4	1.9	1.6	-0.01	7.27	7.36	7.27	7.28	68	1	84	8	194	1	1	1
															27	2	1	26	626	1	1	0
0	-6.2	-4.3	-22.9	-22.9	-6	0.8	1.1	8.1	6.7	0	7.42	7.46	6.79	6.79	44	1	107	1	11	0	0	1
-4.3	-0.8	0.2	-9.3	-5	-3.3	0.9	1	8.1	4.3	-0.23	7.49	7.49	7.22	7.45	83	2	58	1	31	1	0	0
0	3.1	8.4	-23.7	-23.7	-16	7	5.9	24	23	0	7.49	7.49	7.17	7.17	27	1	5	22	524	1	1	0
-3.5	4		1	4.5	-0.3	2.2		2.2	1	-0.06	7.36		7.36	7.42	59	1	3	2	36	1	0	0
		-1.6		2.4			0.4		0.7			7.33		7.43	59	2	8	2	47	1	0	0
-0.3			1.1	1.4	0			1.6	1.5	0			7.4	7.4	88	1	23	1	23	0	0	1
-6	-2.4		-7.6	-1.6	-0.4	1.8		4.4	1.9	-0.29	7.5		7.26	7.55	83	2	23	3	71	1	1	1
0	4.9		4.4	4.4	0	1.3		1.3	0.8	0	7.38		7.35	7.35	88	1	10	1	24	1	0	0
	-11.3	-10.3				1.2	1.5				7.36	7.38			61	2	57	1	24	1	0	0
-0.6	3.9	4.6	2	2.6	0	1.4	2.4	3.3	1.4	-0.09	7.44	7.48	7.44	7.53	68	1	5	10	245	1	1	1
0			-24.5	-24.5	0			19	17	0			6.75	6.75	79	1	0	5	118	1	1	1
0			0.1	0.1	-0.7			2.6	2.3	0			7.38	7.38	41	1	5	2	1	0	0	0
0			-15.1	-15.1	-6.5			8.4	8.4	0			6.92	6.92	88	1	0	1	13	0	0	1
				1.5					0.5					7.28	59	1	15	7	164	1	1	0
-1	-5.4		-5.4	-4.4	-0.1	0.7		0.9	0.6	-0.05	7.18		7.13	7.18	78	1	37	2	9	0	0	1
0			-13.1	-13.1	-10.3			13.4	12.4	0			6.97	6.97	82	2	1	1	18	0	0	1
0	-3	-0.3	-7.9	-7.9	-0.4	0.6	0.7	0.9	0.9	-0.04	7.47	7.49	7.34	7.38	51	1	13	1	23	0	0	0
0			-1.5	-1.5	-0.2			3.4	3.4	0			7.41	7.41	43	1	1	1	13	0	0	0
0			-1.2	-1.2	0			0.7	0.7	0			7.42	7.42	77	2	10	2	44	1	0	0
0		4.1	3.7	3.7	-0.6		0.5	1.2	1.2	0		7.42	7.36	7.36	74	2	15	0	14	0	0	0
-3.7			-3.2	0.5	-2.4			2.8	2.8	-0.08			7.41	7.49	59	1	11	0	16	0	0	0
0			-3.9	-3.9	-0.2			0.7	0.7	0			7.35	7.35	74	1	11	2	44	1	0	0
-10.7	-4.8		-7.6	3.1	0	5.1		7.1	1.7	-0.31	7.32		7.21	7.52	34	2	45	2	39	1	0	0
-4.3		3.3	-2.6	1.7	-0.8		0.9	1.4	1.4	-0.03		7.45	7.3	7.33	66	1	2	5	131	1	1	0
0	0.7	1.5	-20.6	-20.6	-12.7	1.6	3.9	14.3	14.3	-0.01	7.47	7.48	6.9	6.91	75	2	19	1	20	0	0	0
-4.3	-3.9		-6.2	-1.9	-0.4	6.2		6.2	3.3	-0.1	7.39		7.33	7.43	65	1	53	1	18	0	0	0
-0.5			4.3	4.8	-0.8			2.2	1.9	0			7.31	7.31	82	2	10	10	231	1	1	0
	3.6			1.9		1.4			1.6		7.43			7.41	72	1	3	1	24	1	0	0
0			3.9	3.9	0			1.9	1.9	0			7.39	7.39	18	2	1	1	24	1	0	0
0			2.7	2.7	-0.2			1	1	0			7.35	7.35	88	2	3	3	68	1	1	0
-4.1			4.8	8.9	0			0.7	0.6	-0.03			7.43	7.46	81	2	11	1	17	0	0	0
0			4.1	4.1	0			0.8	0.8	0			7.44	7.44	82	1	6	1	21	0	0	0
0	4.2	7	-2	-2	-1.4	1.4	1.9	2.7	2.7	-0.04	7.36	7.57	7.31	7.35	55	2	34	1	16	0	0	0
-5.5	-2.7	-1.4	-5.8	-0.3	-0.2	2.8	4.6	5.5	2.3	0	7.49	7.52	7.42	7.42	33	1	55	0	11	0	0	0
0	1.9		-6.8	-6.8	-1.9	1.1		2.5	2.5	0	7.45		7.36	7.36	73	1	7	11	252	1	1	0
-1.5			5.3	6.8	-1.1			1.9	1.8	-0.01			7.45	7.46	49	1	13	12	276	1	1	0
-1.9	6	6	-9.4	-7.5	-8.2	1.5	2.3	9.8	9.8	-0.05	7.47	7.5	7.28	7.33	78	1	57	1	25	1	0	1
-1.3	2.3		-4.8	-3.5	-1.1	0.7		2.9	1.7	0	7.43		7.29	7.29	26	2	12	1	21	0	0	0
															50	1	1	6	128	1	1	0
-1			-2.4	-1.4	-3			3.9	3.9	0			7.32	7.32	83	1	6	1	21	0	0	0
-1.3	-3	-3	-8	-6.7	-0.7	1	1	1.6	1.5	-0.18	7.42	7.42	7.22	7.4	37	1	20	1	23	0	0	0
0		4	3.4	3.4	-0.3		1	1.1	1.1	-0.03		7.43	7.41	7.44	69	1	2	1	23	0	0	0
0			-3	-3	0			1.2	0.8	0			7.38	7.38	62	2	16	2	46	1	0	0
-1		18.3	17.2	18.2	-0.5		0.8	1.5	1.5	-0.05		7.3	7.32	7.37	36	1	15	1	37	1	0	1
0			3.6	3.6	0			1.6	1.6	0			7.45	7.45	73	1	5	10	238	1	1	0
0			0.7	0.7	-0.5			1.4	1.4	-0.04			7.43	7.47	71	2	80	1	13	0	0	0
0			-18	-18	-17.2			18	18	0			7.07	7.07	69	1	12	2	40	1	0	0
	-3.6			3.8		1.7			0.9	-0.07	7.68		7.35	7.42	71	1	28	1	31	1	0	1
0			-2.7	-2.7	0			1.6	1.3	-0.03			7.41	7.44	54	1	32	0	12	0	0	1
0			4.7	4.7	-1			1.9	1.9	0			7.46	7.46	82	1	9	2	25	1	0	0
0	5.8		-12.8	-12.8	-8.7	1.2		10	9.9	0	7.45		7.21	7.21	55	1	4	1	21	0	0	0
0			-19.3	-19.3	-1.4			14	11	0			6.99	6.99	79	2	0	4	85	1	1	1
0			1.7	1.7	0			3	1.6	-0.1			7.4	7.5	67	1	42	2	7	0	0	0
-3.3	-3.3	-1.6	-10	-6.7	0	3.3	3.3	7.5	3	-0.02	7.41	7.48	7.4	7.42	47	2	55	1	15	0	0	1
-2			5.9	7.9	-0.5			2	2	0			7.46	7.46	87	2	1	1	16	0	0	0
-3.6			0.3	3.9	-0.2			0.8	0.5	-0.05			7.29	7.34	80	1	39	13	313	1	1	0
0	-2.3	0.9	-12.2	-12.2	-3.4	0.7	1.6	4	4	0	7.42	7.49	7.09	7.09	75	1	31	1	24	1	0	1
-0.5			2	2.5	-0.2			1	0.7	-0.03			7.43	7.46	61	1	6	1	22	0	0	0
-2.4	0	8.8	-8.9	-6.5	-0.1	4.2	3.5	8	1.7	-0.06	7.44	7.47	7.29	7.35	74	1	22	9	201	1	1	0
				-3.2					2.9					7.48	75	2	16	5	123	1	1	0
-1.1			8.6	9.7	-0.3			1.7	1.4	0			7.38	7.38	69	1	6	1	24	1	0	0
-0.3			10.7	11	-0.9			1.9	1.9	-0.01			7.44	7.45	81	2	1	1	22	0	0	0
0			-0.6	-0.6	-1			1.7	1.7	-0.01			7.46	7.47	84	1	6	1	18	0	0	0
-1.1			-4.4	-3.3	-0.5			1	1	-0.06			7.25	7.31	86	1	18	1	21	0	0	0
-7.9	-3		-7.1	0.8	-0.1	4.6		5.1	2.1	-0.01	7.31		7.32	7.33	65	2	5	1	17	0	0	1
-2.2	1.6	6.4	1	3.2	-0.7	0.7	1.2	1.2	1.2	-0.07	7.45	7.49	7.43	7.5	50	2	15	1	20	0	0	0
0			-13.6	-13.6	-2.7			3.5	3.5	-0.05			7.21	7.26	60	1	6	5	118	1	1	0
0			3.9	3.9	0			0.5	0.5	0			7.39	7.39	56	2	7	5	113	1	1	0
0			-4.8	-4.8	-1.7			2.2	2.2	0			7.35	7.35	40	2	4	1	21	0	0	0
0	1.6	4.4	-5.3	-5.3	-4	1.4	1.7	5.7	5.7	0	7.4	7.46	7.2	7.2	90	2	4	4	87	1	1	0
0			-2.3	-2.3	0			0.9	0.9	0			7.41	7.41	57	2	20	1	13	0	0	0
-0.4	-1.5	2.9	-7.5	-7.1	-1.2	1.2	2	2.4	2	-0.01	7.42	7.44	7.32	7.33	73	1	7	0	9	0	0	1
-6.9	6.4	6.7	6.4	13.3	0	1.4	2.2	1.4	1.2	-0.05	7.42	7.52	7.42	7.47	85	1	16	2	58	1	1	1
	7.7	8		8.6		0.9	1.3		1.6		7.39	7.39		7.33	75	2	9	6	138	1	1	0
-6			-1.4	4.6	-0.1			1	0.5	-0.01			7.41	7.42	68	2	4	3	59	1	1	0
0		14	13.3	13.3	0		0.9	0.6	0.6	0		7.28	7.37	7.37	61	1	13	2	60	1	1	0
0	1.1	-2.1	-12.2	-12.2	-9.4	2.6	2.9	11.3	11.3	-0.01	7.46	7.43	7.38	7.39	83	1	3	1	20	0	0	1
-4.2			-0.5	3.7	-1.2			2.5	2.5	0			7.39	7.39	36	2	6	2	40	1	0	0
				3.6					2.1					7.44	84	1	14	1	15	0	0	0
-3.3			-1.6	1.7	-0.2			0.9	0.9	-0.02			7.39	7.41	75	1	12	1	27	1	0	0
0			-3.3	-3.3	-0.4			0.8	0.8	0			7.38	7.38	80	2	2	1	24	1	0	0
0			2.5	2.5	0			0.5	0.5	0			7.4	7.4	84	1	9	1	14	0	0	0
0			-1.3	-1.3	-0.4			1.1	1.1	0			7.34	7.34	77	2	8	0	10	0	0	0
-1.9	-7.1	-0.4	-9.5	-7.6	-3.5	9.7	19	9.7	9	-0.23	7.24	7.39	7.14	7.37	33	2	53	1	22	0	0	0
-1.8	11	11.7	4.3	6.1	-0.3	0.7	0.8	0.9	0.5	-0.06	7.41	7.45	7.1	7.16	64	2	36	1	24	1	0	0
	10.7			10.3		1.4			0.7		7.4			7.34	78	2	9	46	1105	1	1	0
0			0	0	-0.1			1.8	1.7	-0.07			7.46	7.53	73	2	7	28	683	1	1	0
-2.8	-0.4	0.2	-0.7	2.1	-0.2	1.3	1.3	1.4	1.2	-0.29	7.41	7.41	7.33	7.62	76	1	35	8	193	1	1	0
-0.1	18.9	19.2	14	14.1	-0.4	0.8	0.9	1.2	0.7	-0.01	7.37	7.4	7.25	7.26	59	1	15	1	20	0	0	0
0			-4.4	-4.4	0			2.8	2.8	0			7.38	7.38	66	1	30	10	212	1	1	1
-3.8	1.2	5	-2	1.8	-0.2	1.4	1.4	1.6	1.3	-0.05	7.36	7.43	7.25	7.3	72	2	12	5	120	1	1	0
-1.3	0.4	3.6	-5.3	-4	-3.1	2.4	2.4	4.2	4.2	0	7.45	7.47	7.34	7.34	71	2	2	8	182	1	1	0
-3.8			2.6	6.4	0			0.8	0.6	-0.1			7.36	7.46	85	1	9	12	283	1	1	0
-2	5.6	5.6	4.4	6.4	-0.6	0.5	1	1.1	1.1	-0.04	7.45	7.49	7.37	7.41	61	1	2	2	52	1	1	0
0	-1	1.1	-2.3	-2.3	-0.3	0.7	0.9	1.1	1	-0.08	7.35	7.36	7.32	7.4	42	2	33	1	25	1	0	0
-5.6	0.2	3.1	0.2	5.8	-0.6	2.1	2.1	3.3	2.1	-0.22	7.21	7.35	7.21	7.43	53	2	14	2	47	1	0	1
0		8.4	5.9	5.9	0		15	1.3	1.3	0		7.57	7.48	7.48	86	1	14	23	562	1	1	0
0			1.6	1.6	0			0.6	0.6	0			7.43	7.43	63	1	1	13	299	1	1	0
	3.1	4.8		-1.8		1.5	0.8		1.2		7.5	7.45		7.37	69	2	7	2	30	1	0	0
-4.4			-8.5	-4.1	-3			4.2	4.2	0			7.37	7.37	76	1	11	1	20	0	0	0
0	10.4	12.9	7.7	7.7	-0.5	0.9	1.4	1.3	1.3	0	7.42	7.5	7.43	7.43	67	1	91	2	41	1	0	1
-3.9	1.5	3.2	-3.1	0.8	-0.1	0.5	0.8	0.6	0.5	-0.17	7.45	7.53	7.31	7.48	68	1	17	36	860	1	1	0
-14.7	1.6	4.3	-2.1	12.6	-0.2	0.5	0.5	1.8	0.7	-0.23	7.46	7.46	7.41	7.64	52	1	43	6	136	1	1	0
0	0	0	-14.7	-14.7	-0.8	2.1	2.1	3.1	3.1	-0.04	7.39	7.41	7.26	7.3	46	2	10	6	150	1	1	0
0			2.2	2.2	0			0.5	0.5	0			7.41	7.41	42	1	1	1	10	0	0	0
0		4.2	2.8	2.8	0		1.5	1.2	1.1	0		7.4	7.35	7.35	31	1	12	5	129	1	1	0
0			-12.3	-12.3	-0.1			9.8	9.8	0			7.38	7.38	98	1	0	0	15	0	0	1
0	-6.5	-5.4	-8	-8	-0.2	1	0.9	2	0.9	-0.2	7.24	7.25	7.06	7.26	66	1	9	5	122	1	1	0
-4.9			-7.4	-2.5	-0.1			0.4	0.3	-0.06			7.38	7.44	57	2	17	2	2	0	0	0
	-3.3	1.4		-7.4		0.9	1.2		2.3		7.33	7.52		7.42	57	2	29	9	216	1	1	0
0		3.3	-5.9	-5.9	-4.3		1.1	6.2	6.2	0		7.48	7.37	7.37	71	1	6	1	19	0	0	1
-2.2	0.8	0.8	0.5	2.7	0	0.8	1.9	0.9	0.7	-0.04	7.43	7.44	7.41	7.45	63	2	14	4	99	1	1	0
-1			0.5	1.5	0			1.5	0.9	-0.02			7.41	7.43	77	1	17	2	48	1	1	0
-3	1.5	4.7	0.6	3.6	-0.4	0.9	1.7	1.7	1.2	-0.21	7.36	7.41	7.19	7.4	77	1	34	2	52	1	1	1
0			7.2	7.2	-0.5			1.9	1.9	-0.12			7.45	7.57	71	1	2	0	8	0	0	0
-0.3		-3	-6.1	-5.8	-0.6		1.9	2.2	1.7	-0.01		7.45	7.37	7.38	84	2	10	12	273	1	1	1
-2.1			-3.1	-1	0			1	0.7	0			7.41	7.41	64	2	8	2	41	1	0	0
-1.4	2.1	2.5	1.3	2.7	0	0.3	0.4	0.6	0.3	-0.04	7.26	7.31	7.23	7.27	69	2	10	10	229	1	1	1
-2.1			8.7	10.8	-0.2			1.1	0.9	0			7.37	7.37	79	1	68	1	16	0	0	0
-0.6			-6.3	-5.7	0			6.9	3.2	-0.02			7.31	7.33	64	1	2	1	21	0	0	1
0	4.3	7.9	-8.9	-8.9	-9.6	2.4	2.5	12	12	0	7.33	7.45	7.05	7.05	60	1	12	1	27	1	0	1
0	6.1	10.9	2.8	2.8	-1.6	2.8	3.5	2.9	2.9	-0.03	7.47	7.48	7.4	7.43	72	1	13	2	38	1	0	0
-0.8			0.2	1	-0.1			0.7	0.7	0			7.26	7.26	86	2	1	2	47	1	0	1
0	-0.1	-0.2	-5.2	-5.2	-6.8	0.7	0.8	7.4	7.4	-0.02	7.39	7.41	7.34	7.36	20	1	1	3	69	1	1	0
0	9.2		-19.2	-19.2	-1.5	1.3		2.6	2.6	0	7.49		7.17	7.17	67	1	12	1	11	0	0	0
-0.8	5.5	5.5	2.7	3.5	0	0.7	0.7	1.1	0.9	0	7.45	7.45	7.44	7.44	75	2	12	2	43	1	0	0
-0.9	2.5		-3.7	-2.8	-0.3	1		2	1.2	-0.04	7.46		7.32	7.36	76	1	10	6	138	1	1	0
-11			-13.6	-2.6	0			4.7	2.2	-0.36			7.13	7.49	57	1	0	1	27	1	0	1
-2.3	-5.5	-5.3	-5.7	-3.4	-0.2	0.5	0.7	0.6	0.6	-0.22	7.24	7.28	7.23	7.45	63	2	15	1	26	1	0	0
0			-2.4	-2.4	0			0.7	0.7	0			7.41	7.41	53	1	8	2	1	0	0	0
-1.8	1.5	6.6	-0.5	1.3	0	0.8	1.1	0.8	0.5	-0.01	7.38	7.44	7.27	7.28	58	1	10	15	364	1	1	1
0	10.2	10.9	3.9	3.9	-1.6	1	1.3	3	2.3	0	7.38	7.42	7.37	7.37	77	2	2	1	23	0	0	1
	-7.2			-14.4		1.1			0.8		7.28			7.13	51	1	9	9	224	1	1	1
0	2.1	2.2	-2.3	-2.3	-0.3	1.3	1.3	1.8	1.4	0	7.39	7.39	7.23	7.23	81	2	3	2	63	1	1	0
0	-5.7	4.8	-13	-13	-1.9	1.7	3.7	4.1	3.5	0	7.47	7.46	7.23	7.23	59	2	10	8	201	1	1	1
-3.2			11.7	14.9	-0.7			1.6	1.3	0			7.28	7.28	90	1	0	3	72	1	1	1
															77	1	14	10	243	1	1	0
				-1.4					0.6					7.47	69	2	15	0	8	0	0	0
-1.2	13.1	16.7	12.6	13.8	0	0.4	0.5	0.4	0.2	-0.01	7.4	7.43	7.32	7.33	71	2	7	2	13	0	0	1
0			3.8	3.8	0			0.4	0.4	0			7.45	7.45	29	2	1	1	22	0	0	0
-0.5			5.4	5.9	0			1.8	1.8	0			7.36	7.36	27	2	1	7	171	1	1	0
0	9.8	10.6	-1	-1	0	0.5	1.3	1.3	0.6	0	7.5	7.5	7.39	7.39	77	1	15	0	9	0	0	0
0	3.7	4	-0.5	-0.5	-2.9	1.1	1.6	3.6	3.6	0	7.44	7.43	7.37	7.37	68	1	18	1	17	0	0	0
-0.3	-0.7	1.3	-5.2	-4.9	-0.2	0.6	1.1	1.1	0.6	-0.01	7.35	7.41	7.24	7.25	14	1	18	3	70	1	1	0
0			5.4	5.4	-0.2			0.7	0.6	0			7.43	7.43	24	1	4	2	38	1	0	0
-0.9	2	4.5	-4.6	-3.7	-0.9	0.6	0.6	1.4	1.4	0	7.4	7.44	7.11	7.11	73	1	79	3	68	1	1	0
-1.5			-4.7	-3.2	0			0.8	0.7	0			7.33	7.33	82	2	9	1	24	1	0	0
-6.3			-22	-15.7	0			19	15	-0.31			6.93	7.24	67	1	0	23	565	1	1	1
-4.4			-4	0.4	-0.3			0.9	0.8	0			7.34	7.34	87	2	10	0	8	0	0	0
0	7.7	12.8	2.4	2.4	0	1.4	1.6	1.7	0.8	0	7.47	7.57	7.39	7.39	63	1	6	2	3	0	0	1
0		5	2.3	2.3	-0.1		2	0.9	0.9	-0.06		7.46	7.34	7.4	52	2	5	1	22	0	0	1
-1	1.9	2.9	0.1	1.1	-0.1	0.7	0.9	1	0.8	-0.07	7.41	7.48	7.39	7.46	49	1	43	6	132	1	1	0
-2.9	1.4	1.6	-0.7	2.2	-0.3	0.9	1	1.8	1.1	0	7.44	7.48	7.4	7.4	58	2	18	4	102	1	1	0
0			5.7	5.7	0			0.7	0.7	0			7.47	7.47	77	1	3	21	508	1	1	0
-0.9	2.6	5	-0.5	0.4	0	1.8	1.8	1.7	0.6	-0.03	7.4	7.46	7.33	7.36	36	1	7	2	46	1	0	0
-0.8	-0.3	5.6	-1.9	-1.1	-0.6	1.6	5.8	2.2	1.8	-0.02	7.44	7.5	7.47	7.49	74	1	28	1	24	1	0	1
-0.4	-0.8	0.9	-0.8	-0.4	0	0.8	1.7	1.3	0.8	-0.11	7.4	7.41	7.35	7.46	79	1	14	3	68	1	1	1
-0.9			1.3	2.2	-1.2			2.8	2.8	-0.14			7.38	7.52	86	1	13	2	47	1	0	0
-1.9	-3.5	-0.9	-7	-5.1	-0.5	1.5	1.5	2	1.9	-0.06	7.39	7.46	7.29	7.35	86	1	16	14	328	1	1	0
0			2.9	2.9	-0.1			0.6	0.6	0			7.35	7.35	90	1	1	1	13	0	0	0
0			-1.5	-1.5	0			0.6	0.6	0			7.44	7.44	74	1	3	5	120	1	1	0
-6.6	-3.7	-2.1	-8.2	-1.6	-2.3	0.3	0.4	7.4	2.7	-0.17	7.45	7.48	7.31	7.48	58	2	5	1	28	1	0	0
-3.8	19.6		11.6	15.4	-0.7	0.7		1.7	1.2	0	7.31		7.14	7.14	76	1	5	1	22	0	0	1
0			-3.7	-3.7	-1			4	2.7	-0.02			7.29	7.31	18	1	1	2	43	1	0	0
-0.6		5.8	4.1	4.7	0		0.9	1.4	1	-0.09		7.47	7.43	7.52	72	2	3	1	32	1	0	0
-0.3			-0.2	0.1	0			1.1	1	0			7.4	7.4	57	1	34	1	17	0	0	1
-0.8	0.8	1.3	-1.5	-0.7	-0.6	0.7	0.9	1.1	1.1	-0.02	7.37	7.37	7.19	7.21	76	2	15	3	75	1	1	0
-4.3	-5.8	-0.2	-25.4	-21.1	-7	2.5	2.6	13.7	9.9	-0.26	7.31	7.43	6.94	7.2	81	2	15	5	107	1	1	1
0			-4.4	-4.4	-4.2			4.8	4.8	0			7.39	7.39	33	2	5	1	18	0	0	0
-0.2	2	2.9	-4.9	-4.7	-0.8	1.4	4.6	4.5	2.2	-0.06	7.43	7.54	7.26	7.32	62	1	10	5	123	1	1	0
-1.2	11.2	13.9	6.8	8	-0.5	0.6	0.7	1.1	1.1	-0.1	7.41	7.45	7.28	7.38	73	2	5	1	22	0	0	0
	5.1	7.3		0.5		0.6	0.6		0.5		7.36	7.41		7.38	24	2	2	3	83	1	1	0
0			0.2	0.2	0			1.9	0.7	-0.05			7.42	7.47	64	1	5	2	40	1	0	0
0			-7.9	-7.9	-0.2			2	1	-0.03			7.24	7.27	89	1	5	9	232	1	1	0
0			4.9	4.9	-2.1			2.9	2.9	0			7.42	7.42	49	1	1	1	18	0	0	0
-3.2		0.1	-2.9	0.3	-0.6		1.3	1.1	1.1	-0.02		7.49	7.38	7.4	66	2	25	1	20	0	0	0
0			-3	-3	-0.2			0.9	0.9	0			7.3	7.3	67	1	4	1	13	0	0	1
0		4.4	-3.9	-3.9	-0.9		1.2	1.8	1.8	-0.03		7.47	7.39	7.42	61	1	5	4	83	1	1	1
0		4.4	-3.9	-3.9	-0.9		1.2	1.8	1.8	-0.03		7.47	7.39	7.42	61	1	5	0	8	0	0	1
-1.5	-4.4		-7.7	-6.2	-1.3	2.5		2.5	2.5	-0.14	7.19	7.45	7.15	7.29	64	1	21	2	39	1	0	0
0	2.9	2	-0.9	-0.9	-0.4	0.9	0.6	0.9	0.9	-0.01	7.5	7.51	7.48	7.49	39	1	17	2	39	1	0	0
-4	2.4	3.7	-1.8	2.2	-0.5	0.8	0.8	1.4	0.8	-0.06	7.5	7.5	7.3	7.36	44	1	2	16	394	1	1	0
0			5	5	0			0.4	0.4	0			7.35	7.35	39	1	1	5	115	1	1	0
-1.1			14	15.1	-0.3			2	1.8	-0.07			7.36	7.43	75	2	10	2	45	1	0	0
-3.3	8.6	12.1	1.5	4.8	-0.6	2	2.6	1.6	1.6	-0.09	7.45	7.54	7.29	7.38	67	1	7	1	26	1	0	1
	2.2			3.1		0.5			0.4		7.36			7.34	74	2	72	3	71	1	1	0
0			-0.5	-0.5	-0.2			0.9	0.8	0			7.34	7.34	58	2	12	7	173	1	1	0
0			5.4	5.4	-1.3			1.8	1.8	0			7.3	7.3	63	1	13	4	91	1	1	1
				-8.8					0.8					7.48	68	1	6	1	12	0	0	0
0			-1.1	-1.1	0			0.7	0.7	0			7.46	7.46	59	1	4	1	8	0	0	0
0			-4.4	-4.4	-2			2.7	2.7	0			7.35	7.35	62	1	4	1	24	1	0	0
-2.2	-0.1	2.9	-0.1	2.1	-0.2	1.6	2.8	1.6	1.3	-0.04	7.47	7.49	7.46	7.5	58	1	18	1	19	0	0	0
-1.2	5.7	8.4	6	7.2	-0.1	0.8	1.7	0.9	0.7	-0.07	7.49	7.54	7.47	7.54	52	2	31	1	20	0	0	0
-15	11.6	11.9	-2.3	12.7	-0.2	0.9	0.9	1.6	0.7	0	7.41	7.42	7.37	7.37	73	1	19	3	73	1	1	0
0			2.1	2.1	-1.1			2.2	2	-0.01			7.44	7.45	84	2	12	8	190	1	1	0
-0.2	8	8.7	6.5	6.7	0	0.9	0.9	0.9	0.7	-0.03	7.41	7.46	7.41	7.44	69	2	35	2	37	1	0	0
0	2.2	2.6	-22.3	-22.3	-10.7	1.8	1.8	12.8	12.8	0	7.41	7.43	7.05	7.05	76	1	13	2	15	0	0	1
-4.2	9.4	11.7	8.3	12.5	0	1.2	1	1.5	0.5	0	7.38	7.42	7.24	7.24	71	1	78	3	71	1	1	0
0	0.9	4.2	-5.9	-5.9	-2.3	1	1.9	3.2	3.2	-0.01	7.35	7.46	7.21	7.22	62	1	10	13	297	1	1	0
-1.8	-3.4	-2.2	-12.2	-10.4	-0.1	1.4	1.4	1.6	0.9	0	7.2	7.4	6.93	6.93	64	1	16	64	1536	1	1	1
-2.1	-2.2	-3.3	-3.1	-1	0	2.4	3.1	2.8	1.9	-0.07	7.44	7.39	7.38	7.45	87	1	7	16	384	1	1	1
0	0.7		-6.1	-6.1	-1.9	1.3		3.2	3.2	0	7.44		7.35	7.35	92	1	2	2	71	1	1	0
0			-0.1	-0.1	-0.5			2.1	2.1	0			7.37	7.37	88	1	24	2	49	1	1	0
					0			22	22						62	2	0	2	41	1	0	1
0			-3.4	-3.4	-0.6			3.3	2.7	-0.01			7.41	7.42	47	2	1	1	20	0	0	0
0			-2.3	-2.3	-0.7			1.4	1.4	0			7.34	7.34	78	2	22	2	1	0	0	0
0			-14.8	-14.8	0			9.9	9.9	0			7.12	7.12	80	1	12	1	21	0	0	1
-1.9			6	7.9	-0.6			1.2	1.2	0			7.33	7.33	63	1	12	1	17	0	0	0
-0.4			-7.1	-6.7	-0.3			1.2	1.2	-0.02			7.41	7.43	66	2	6	0	7	0	0	0
-0.7		23.2	18	18.7	0		0.5	1	0.7	0		7.4	7.22	7.22	55	2	2	2	36	1	0	0
0			-27.8	-27.8	-6.6			13	7.8	-0.01			7.01	7.02	80	1	35	1	23	0	0	0
				-4.3					1.8					7.37	88	2	8	2	41	1	0	0
-5.5			0	5.5	-0.3			2.5	1.5	-0.05			7.43	7.48	22	1	29	1	21	0	0	0
-4.4	3.7	5.8	-0.3	4.1	-0.4	1.1	0.9	1.2	1.2	-0.19	7.43	7.44	7.27	7.46	45	2	21	1	14	0	0	1
0		3.7	2.3	2.3	0		0.7	0.7	0.6	0		7.36	7.36	7.36	78	1	5	1	27	1	0	0
				-18.2					4.6					7.17	71	1	8	5	118	1	1	1
0	-4	2.8	-13.8	-13.8	-0.1	0.8	2	0.9	0.5	0	7.46	7.55	7.28	7.28	19	2	15	2	44	1	0	0
0	8		4.4	4.4	-0.2	0.4		0.5	0.5	-0.04	7.38		7.3	7.34	73	1	11	8	189	1	1	0
0		7.5	2.6	2.6	-0.6		0.6	1.6	1.6	0		7.34	7.28	7.28	66	2	7	1	39	1	0	0
0	8.9	8.9	8.5	8.5	0	0.3	0.8	0.5	0.5	0	7.43	7.43	7.42	7.42	70	1	2	1	28	1	0	0
-0.2	1.7	1.9	0.2	0.4	-0.4	1.3	1.8	1.9	1.4	-0.04	7.51	7.47	7.49	7.53	67	1	13	7	169	1	1	1
0			-0.8	-0.8	-0.2			1	0.9	0			7.38	7.38	62	1	16	2	50	1	1	0
-0.3			-6.3	-6	-1.6			2.6	2.6	0			7.16	7.16	79	2	6	5	111	1	1	0
0			-3.5	-3.5	-0.5			1.6	1.6	0			7.36	7.36	64	2	5	1	20	0	0	0
0			0.8	0.8	0			1.3	1.3	0			7.35	7.35	58	1	7	1	23	0	0	0
-0.4	3.3	6.4	0.1	0.5	-0.6	1.4	3.3	3.2	2.1	-0.05	7.47	7.48	7.44	7.49	70	1	17	1	12	0	0	1
-0.8	13.5	12.4	6.1	6.9	-0.6	1	1.7	2.1	1.6	0	7.49	7.56	7.36	7.36	73	1	12	0	9	0	0	0
-7.2	-5.8	-5.6	-12.3	-5.1	-0.5	1.1	1	1.3	0.9	-0.05	7.17	7.14	7.08	7.13	54	1	70	17	405	1	1	0
-3.4			-22.8	-19.4	0			18	14.2	-0.08			7.09	7.17	87	1	1	2	54	1	1	1
-1.1	-4.1	-3.7	-4.9	-3.8	-0.3	0.6	1	1.1	0.7	0	7.42	7.46	7.42	7.42	70	1	25	52	1251	1	1	0
0		2.9	3	3	-0.9		0.8	1.8	1.8	0		7.53	7.43	7.43	75	2	7	0	5	0	0	0
0			-14.9	-14.9	0			13.7	13.7	0			6.77	6.77	68	2	0	9	217	1	1	1
	-5.9	-4.2		-18.5		1	2.3		8.3		7.29	7.4		7.07	86	1	14	2	1	0	0	1
0	7.7	6.8	-7.4	-7.4	-0.1	1.1	1.6	1.3	1	-0.07	7.48	7.46	7.36	7.43	67	1	14	12	292	1	1	0
				-0.2					1.4					7.44	78	2	10	2	47	1	0	0
0	-2.8		-21.1	-21.1	-1.2	1		1.6	1.6	0	7.44		7.11	7.11	24	1	8	2	42	1	0	0
0	10.7	10.7	0.4	0.4	-0.5	1	1.6	1.9	1.5	-0.03	7.46	7.45	7.29	7.32	62	2	20	2	41	1	0	1
0	9.9	13.7	7.7	7.7	-0.3	0.8	1.1	1.3	0.8	-0.04	7.35	7.38	7.23	7.27	61	1	15	1	24	1	0	0
0			-15.8	-15.8	0			18	14.4	0			7.29	7.29	48	1	0	15	366	1	1	1
-4	-2	-2.6	-4.7	-0.7	-0.5	0.7	1.8	1.7	1.2	-0.18	7.38	7.47	7.27	7.45	59	1	72	8	206	1	1	0
				-5.4	-3			3.3	3.3	0			7.32	7.32	78	2	9	2	9	0	0	0
-0.4			2.7	3.1	-0.2			0.6	0.6	-0.02			7.39	7.41	83	1	6	23	570	1	1	0
	1.1			4.9		0.9			0.8		7.37			7.44	54	1	92	1	30	1	0	1
0	5.9	5.2	4.7	4.7	-1.8	0.6	0.4	2.3	2.3	-0.1	7.43	7.38	7.4	7.5	82	1	9	1	13	0	0	0
0	3.3	5.9	2.6	2.6	0	0.5	0.9	0.6	0.6	0	7.38	7.44	7.39	7.39	49	2	8	28	674	1	1	0
0			7.6	7.6	0			0.6	0.6	0			7.49	7.49	83	2	7	2	36	1	0	0
-1.4	-1.2	-0.6	-1.4	0	-0.4	0.7	2.1	1.1	1.1	0	7.47	7.48	7.46	7.46	58	2	10	4	99	1	1	1
-3.3	-2.6	-0.1	-5.4	-2.1	-2.4	1.6	1.8	3	3	-0.01	7.45	7.47	7.3	7.31	38	2	7	7	166	1	1	0
-3.5	1.5	2.3	-8.2	-4.7	-4.2	2.2	2.2	6.9	6.8	-0.23	7.52	7.54	7.25	7.48	59	1	7	9	221	1	1	0
-0.5	-0.2	1.7	-10.2	-9.7	-6.9	1.1	1.4	7.8	7.8	0	7.28	7.33	7.1	7.1	65	1	23	7	176	1	1	1
-0.1		1.7	3.2	3.3	-0.9		0.8	1.7	1.7	0		7.35	7.38	7.38	24	1	2	2	42	1	0	0
-1.6			-20.9	-19.3	-5.2			17	13.2	0			6.83	6.83	66	2	1	2	37	1	0	1
0			-7.6	-7.6	-0.4			1.2	1	0			7.28	7.28	53	1	7	23	570	1	1	0
0			3.9	3.9	-0.3			0.9	0.9	-0.05			7.42	7.47	75	1	8	1	15	0	0	0
0			5.3	5.3	-0.7			1.5	1.5	0			7.38	7.38	84	2	9	1	24	1	0	0
-1.9			-0.2	1.7	-1.1			1.8	1.8	0			7.42	7.42	46	2	9	1	18	0	0	0
-5.7	17.9	18.8	17.9	23.6	-0.5	0.8	0.5	1.1	0.9	0	7.46	7.49	7.29	7.29	62	1	17	1	28	1	0	1
-2.9			-14.7	-11.8	-6.3			14.7	14.7	-0.21			7.1	7.31	72	2	0	1	23	0	0	1
0	0.7	3.3	-1	-1	-0.4	0.5	1.3	0.9	0.9	0	7.45	7.52	7.41	7.41	49	1	5	4	96	1	1	1
-6.1	-2.6	0.6	-4.3	1.8	-0.3	0.8	1	1	1	-0.01	7.41	7.41	7.35	7.36	81	1	25	5	117	1	1	0
0			2.6	2.6	-1.3			2	2	0			7.35	7.35	83	2	8	2	13	0	0	0
0			0	0	0			0.5	0.5	0			7.41	7.41	79	2	6	4	91	1	1	0
0	0.2	3.7	-2.5	-2.5	-2.3	0.6	1	2.9	2.9	-0.02	7.39	7.47	7.41	7.43	54	2	6	0	10	0	0	0
-4.4	-6.2	-3.2	-9.4	-5	-2.4	1	1	3.5	3.5	-0.02	7.37	7.42	7.33	7.35	29	2	23	1	30	1	0	0
0			-0.3	-0.3	0			4.4	4.4	0			7.38	7.38	54	1	1	2	42	1	0	0
-3.9	6.2	12.1	2.3	6.2	-0.5	1.4	1.6	2.8	1.4	-0.07	7.44	7.5	7.39	7.46	58	2	36	5	120	1	1	0
0			1.6	1.6	0			0.6	0.6	0			7.4	7.4	61	1	3	1	18	0	0	0
-1.8	17.3	18.3	15.2	17	-0.2	0.5	0.9	2.2	0.7	-0.09	7.42	7.45	7.36	7.45	69	1	26	7	162	1	1	1
0		0.3	7.9	7.9	-0.8		1.5	1.6	1.6	0		7.54	7.49	7.49	81	1	29	1	17	0	0	0
0			-0.8	-0.8	-0.6			1.6	1.6	0			7.44	7.44	73	2	6	25	604	1	1	0
0	4.8	5.5	1.5	1.5	-0.4	0.8	1.3	1.4	1.2	-0.03	7.46	7.49	7.33	7.36	81	2	9	1	30	1	0	0
-0.3			-15.6	-15.3	-0.4			1.3	0.7	0			7.3	7.3	70	2	17	0	8	0	0	1
0			1.3	1.3	0			1.1	1.1	0			7.45	7.45	83	2	14	3	67	1	1	0
0			-1.6	-1.6	-0.5			1.1	1	0			7.37	7.37	40	1	1	1	8	0	0	0
0	2.6		0.6	0.6	-1.3	0.6		1.9	1.9	0	7.44		7.37	7.37	24	2	1	1	19	0	0	0
0	4.7	6.1	-6.2	-6.2	-2.1	0.8	1	2.6	2.6	0	7.43	7.46	7.2	7.2	56	1	5	2	41	1	0	0
0		2.9	1.1	1.1	-0.2		0.8	1.5	1	0		7.47	7.39	7.39	78	2	13	2	43	1	0	0
0			5.1	5.1	0			1.5	1.5	0			7.35	7.35	39	1	0	10	229	1	1	0
	-4.6	-1.7		-6.1		3.6	6.1		1.7	-0.22	7.34	7.39	7.18	7.4	70	1	20	1	26	1	0	0
-1.7	-7.1	-7.1	-6	-4.3	-1	1.8	2.2	4.3	3.1	-0.01	7.31	7.34	7.28	7.29	78	2	10	3	10	0	0	1
0			4.7	4.7	0			1.4	1.2	0			7.4	7.4	77	1	8	8	198	1	1	0
0			7.5	7.5	-1			2.4	2.1	-0.02			7.44	7.46	87	2	7	1	20	0	0	0
-2	-3.1	0.9	-3.1	-1.1	-0.3	0.5	0.6	0.8	0.8	-0.09	7.33	7.37	7.33	7.42	48	1	60	1	13	0	0	1
0	-7	4.2	-28.9	-28.9	-8	1.9	2.1	8.8	8.8	0	7.4	7.51	6.94	6.94	49	2	16	1	20	0	0	0
0	2.8	2.5	-1.7	-1.7	-0.5	0.6	0.4	0.9	0.9	-0.04	7.4	7.39	7.37	7.41	70	1	4	9	227	1	1	0
0			0.9	0.9	-0.4			1.9	1.9	-0.01			7.44	7.45	78	2	8	4	97	1	1	0
-0.7	17.9	23	10.8	11.5	-0.7	0.6	2.7	1.1	1.1	-0.02	7.39	7.47	7.31	7.33	57	2	55	3	64	1	1	1
	3.6			1		0.6			0.7		7.45			7.36	49	2	28	1	17	0	0	0
-2.8	0.9	0.9	-1.9	0.9	-0.9	0.8	2.6	1.7	1.4	-0.04	7.44	7.46	7.35	7.39	68	2	4	33	776	1	1	1
0			2.6	2.6	0			0.8	0.8	0			7.42	7.42	75	1	2	4	84	1	1	0
-0.5			1.5	2	-0.3			1.8	1.3	0			7.41	7.41	83	1	14	3	80	1	1	0
0	2.9		1.5	1.5	-0.4	2.1		2.1	1.4	0	7.45		7.37	7.37	82	1	5	1	9	0	0	0
-0.9	3.4	4.8	1.7	2.6	-0.7	0.9	0.9	1.5	1.4	-0.09	7.46	7.55	7.42	7.51	71	2	3	3	76	1	1	0
0			-5.1	-5.1	-3.6			4.4	4.4	0			7.42	7.42	34	1	31	3	67	1	1	1
-1			-1.4	-0.4	0			0.6	0.5	-0.01			7.38	7.39	18	1	4	1	24	1	0	0
-1.3			-5.5	-4.2	0			4.5	1.4	-0.02			7.27	7.29	37	2	4	1	14	0	0	0
0			-1.2	-1.2	-1			2.3	2.3	-0.01			7.47	7.48	30	2	12	0	11	0	0	0
0	-1.2	-0.1	1.7	1.7	-0.4	0.9	0.9	1.3	1.3	0	7.44	7.44	7.39	7.39	68	1	4	1	21	0	0	0
-1	5	5.2	3.6	4.6	-0.3	0.6	0.6	2.3	0.9	-0.09	7.43	7.46	7.41	7.5	40	1	12	2	41	1	0	0
0	-1.7		-13.1	-13.1	-0.5	1.5		1.5	1.5	0	7.41		7.27	7.27	64	1	43	4	96	1	1	0
-7.6	10.9	11.4	3.6	11.2	-2	0.8	1.1	2.9	2.9	-0.06	7.43	7.48	7.34	7.4	56	1	13	5	114	1	1	0
-6.5			-11.4	-4.9	-0.7			1.9	1.4	-0.01			7.34	7.35	58	1	8	1	24	1	0	0
	-4.9					1.4					7.24				74	1	12	1	30	1	0	0
-1.5	8.3	8.4	8.3	9.8	-1.3	2	2.2	2.6	2.6	-0.07	7.5	7.52	7.43	7.5	60	1	20	3	62	1	1	0
0	8		5.9	5.9	-0.5	0.8		1.3	1.3	0	7.45		7.43	7.43	64	1	6	16	363	1	1	0
0		5.1	-3.4	-3.4	-0.6		1.4	1.7	1.6	-0.06		7.47	7.42	7.48	36	1	4	3	68	1	1	0
-3.5	6.8	8.6	2.6	6.1	-0.2	0.7	1.4	0.9	0.9	-0.03	7.33	7.37	7.26	7.29	58	1	22	6	146	1	1	0
0			10.4	10.4	0			0.8	0.8	0			7.49	7.49	62	2	27	3	66	1	1	0
-4.9			-15.6	-10.7	-0.5			10.4	6.4	-0.14			7.08	7.22	59	1	2	2	63	1	1	1
-2.4		7.6	6.1	8.5	-0.4		2.6	1.3	1.3	0		7.37	7.34	7.34	81	2	11	15	355	1	1	0
0			0.7	0.7	-0.6			1.6	1.6	0			7.37	7.37	88	1	10	1	6	0	0	0
-4.9	2.8	7.3	-5.8	-0.9	-3.6	3.7	3.7	8.1	6	-0.11	7.47	7.48	7.39	7.5	56	2	73	2	46	1	0	1
				2.2					1.7					7.45	85	2	7	1	26	1	0	0
-1.6	2	4.8	2.8	4.4	-0.1	1.5	2	1.2	1.2	-0.04	7.45	7.46	7.42	7.46	83	1	14	2	56	1	1	1
-8.5	0.5	2.2	-5.8	2.7	-1.1	1.6	1.6	5.8	1.8	-0.06	7.42	7.42	7.31	7.37	23	1	6	1	22	0	0	0
0	1.9	1.9	-8.6	-8.6	-3.4	0.6	0.6	4.3	4	0	7.39	7.39	7.33	7.33	21	1	1	7	166	1	1	0
0	2.4	3.1	-0.1	-0.1	-0.5	1.2	1	1.7	1.7	-0.05	7.46	7.43	7.46	7.51	17	2	8	2	43	1	0	0
				-8.7					1.9					7.41	29	2	6	1	30	1	0	1
															79	2	4	2	43	1	0	1
0	1.8		-4.3	-4.3	-2.4	2.2		4.1	4.1	0	7.34		7.2	7.2	57	2	13	4	94	1	1	1
	-2.2	5.8		-11.8		13.8	1.5		13.3		7.36	7.5		7.27	68	2	15	8	211	1	1	1
-0.8	-4.2	3.8	-6.1	-5.3	-0.1	0.4	0.5	0.3	0.3	-0.16	7.22	7.37	7.06	7.22	46	1	11	1	25	1	0	1
-6.8	16.4	20.1	11.9	18.7	-0.5	1.4	1.4	2.3	0.7	-0.04	7.39	7.39	7.31	7.35	56	2	5	11	249	1	1	0
-1	6.3	8.1	-4.9	-3.9	-2.9	2.4	2.4	6.4	6.3	0	7.46	7.46	7.34	7.34	80	2	4	5	119	1	1	1
-7.1	2.2	2.5	-2.7	4.4	-1.7	1.5	1.6	2.3	2.3	-0.17	7.26	7.4	7.09	7.26	61	1	14	2	42	1	0	1
0	1.6	1.6	-0.5	-0.5	-0.6	1.8	1.8	1.8	1.6	-0.02	7.47	7.47	7.45	7.47	34	2	5	14	337	1	1	0
-4.5	-0.7	0.1	-5.7	-1.2	-3.2	1.7	2.6	6.8	4.9	-0.09	7.53	7.53	7.41	7.5	71	2	25	1	31	1	0	1
0			-2.5	-2.5	0			1	1	0			7.38	7.38	56	1	1	2	43	1	0	0
-0.9	-0.8	-0.8	-8.1	-7.2	-7.1	2.6	5.6	8.1	8.1	-0.03	7.38	7.48	7.21	7.24	78	2	2	1	12	0	0	1
0	-0.9	5.7	-16.4	-16.4	-4.4	2.6	2.4	8.8	7	0	7.37	7.48	7.09	7.09	81	1	33	2	52	1	1	0
-0.1			-2.3	-2.2	-1.3			2	2	0			7.36	7.36	42	1	5	0	12	0	0	0
0			-1.1	-1.1	-0.6			1.1	1.1	-0.01			7.4	7.41	80	2	4	10	235	1	1	0
0	-0.6	1	-12.1	-12.1	-4.9	1.2	1.7	6.1	6.1	0	7.36	7.52	7.06	7.06	76	1	11	1	21	0	0	0
0			-29.7	-29.7	0			18	18	0			6.81	6.81	88	2	0	1	23	0	0	1
-9.2	14.4		2.1	11.3	-0.2	1.2		1.3	0.8	0	7.43		7.28	7.28	72	1	19	11	259	1	1	0
0			-2.3	-2.3	0			1.8	0.8	-0.01			7.46	7.47	45	1	5	14	343	1	1	0
0			-0.7	-0.7	-2			3.2	3.2	0			7.35	7.35	73	1	11	1	28	1	0	0
0			-4.9	-4.9	-1			1.6	1.6	0			7.36	7.36	77	2	10	2	0	0	0	0
-1.6			1	2.6	0			1.5	1.2	-0.02			7.37	7.39	88	2	9	1	15	0	0	0
0			-0.9	-0.9	0			2.7	2.7	0			7.39	7.39	63	2	7	1	24	1	0	0
-2.4	-0.6	1.3	-3.8	-1.4	-0.1	1.6	1.1	1.9	1.4	0	7.43	7.45	7.31	7.31	70	1	28	1	18	0	0	1
-4.6			15.8	20.4	-0.3			1.6	0.9	-0.04			7.23	7.27	72	1	1	5	121	1	1	1
-14.6	1.4	3.1	-11.6	3	-0.3	0.7	13.5	4	0.7	-0.02	7.39	7.54	7.38	7.4	81	1	36	13	310	1	1	0
0			-4.7	-4.7	-3.5			4.7	4.6	0			7.39	7.39	64	2	6	1	24	1	0	0
0			-4.1	-4.1	0			2.4	2.4	0			7.38	7.38	67	1	110	3	80	1	1	0
-1.3		6	3	4.3	0		1.5	0.8	0.6	-0.08		7.44	7.38	7.46	71	1	26	1	15	0	0	1
0			-9.1	-9.1	-2.3			3.9	3.9	0			7.32	7.32	80	1	6	0	9	0	0	0
0	-12.6	-12.6	-16	-16	-1.5	8.1	8.1	9.1	9.1	-0.03	7.13	7.13	7.1	7.13	72	1	2	24	572	1	1	1
0			-2	-2	-0.5			1.3	1.3	0			7.28	7.28	67	2	12	1	10	0	0	0
-5.2			-22.9	-17.7	-0.3			9.5	7.4	-0.21			6.97	7.18	80	1	0	2	37	1	0	1
-0.4	4.2	4.2	1.9	2.3	-0.4	0.6	0.6	1.4	1	-0.01	7.41	7.41	7.41	7.42	86	2	7	1	30	1	0	0
-2	-8	-4.7	-8	-6	-0.3	1.8	4	1.8	1.4	-0.11	7.32	7.33	7.32	7.43	85	1	2	2	2	0	0	1
0			3.8	3.8	0			1.3	0.9	0			7.37	7.37	88	2	20	3	87	1	1	0
0			-6.1	-6.1	0			4.3	4.3	-0.01			7.32	7.33	27	1	0	2	42	1	0	0
0			-3.7	-3.7	-3.3			4.4	4.4	0			7.16	7.16	55	2	4	1	21	0	0	0
-0.9	-3.4	-1.2	-12.2	-11.3	-0.1	0.9	0.8	1.1	0.7	-0.05	7.45	7.46	7.34	7.39	68	1	27	2	12	0	0	1
-1.9			-3.6	-1.7	-0.9			1.5	1.5	-0.07			7.38	7.45	72	1	34	1	24	1	0	0
0			2.3	2.3	0			1.3	0.7	0			7.41	7.41	81	1	14	1	20	0	0	0
0			-26.3	-26.3	-1			21	20	0			6.75	6.75	69	2	0	1	22	0	0	1
0			-6.2	-6.2	-1.3			4.1	4.1	0			7.39	7.39	83	1	5	2	2	0	0	0
0			-0.6	-0.6	0			0.8	0.5	0			7.42	7.42	24	2	5	9	216	1	1	0
				-24.2		0.6			1.3		7.39			7.08	24	1	6	1	8	0	0	0
-1.5	14.2	15.4	11.3	12.8	-1.1	0.9	1.2	2.1	2.1	-0.03	7.51	7.51	7.54	7.57	72	2	9	1	22	0	0	0
0	-4.5	-5.1	-8.9	-8.9	-1.8	0.7	1.2	2.2	2.2	-0.04	7.35	7.44	7.26	7.3	20	1	14	1	22	0	0	0
-1.5			1.2	2.7	-0.2			0.9	0.9	-0.02			7.43	7.45	81	1	3	1	33	1	0	0
0			-1.4	-1.4	-1			1.9	1.9	-0.08			7.43	7.51	64	2	17	3	68	1	1	0
-0.3	4.2	5.1	1.9	2.2	-0.3	0.3	0.6	0.7	0.7	-0.05	7.42	7.43	7.33	7.38	26	1	7	1	21	0	0	0
0			3	3	-0.2			0.7	0.7	0			7.4	7.4	39	1	9	3	65	1	1	0
-0.7	12.2	12.6	7.3	8	-0.5	0.8	0.8	1	1	0	7.37	7.37	7.21	7.21	80	1	15	2	37	1	0	0
0			-0.6	-0.6	-0.1			0.7	0.6	0			7.4	7.4	65	1	6	11	271	1	1	0
-0.6	-8.6	-6.5	-9.5	-8.9	-0.9	1.5	1	1.8	1.8	-0.05	7.36	7.4	7.3	7.35	60	2	14	1	22	0	0	1
0			32.1	32.1	0			0.3	0.3	0			7.76	7.76	55	2	1	7	177	1	1	0
0		11.1	8.3	8.3	-1.1		2.5	2	2	-0.04		7.59	7.43	7.47	76	2	18	1	23	0	0	0
0			-11.2	-11.2	-2.3			3.4	3.4	0			7.4	7.4	60	2	8	3	85	1	1	0
-3.3	4.7	4.6	3.6	6.9	-0.1	1.4	1.3	1.4	0.8	-0.07	7.47	7.5	7.44	7.51	72	1	24	1	15	0	0	0
0	0.5	5.4	3.8	3.8	-0.5	0.9	1.1	1	1	-0.07	7.25	7.37	7.27	7.34	64	1	46	11	266	1	1	1
0	9.7		4.9	4.9	0	0.5		0.5	0.4	0	7.5		7.44	7.44	59	2	7	19	461	1	1	0
-2.7	13.4	17.1	10.2	12.9	0	0.7	1.8	0.8	0.5	-0.07	7.52	7.48	7.39	7.46	80	2	55	7	170	1	1	0
0	1.8		1.2	1.2	0	1.4		1.9	1.3	-0.04	7.42		7.42	7.46	19	2	1	8	181	1	1	0
-1.6			5.9	7.5	-0.4			1.7	1.5	0			7.4	7.4	82	1	31	1	21	0	0	0
-10.3	-1.7		-9	1.3	0	6.1		10.8	4.1	-0.24	7.54		7.26	7.5	32	2	1	1	26	1	0	1
	8.2			6.4		0.6			1		7.46			7.42	79	2	15	1	24	1	0	0
-0.3			-0.3	0	-0.2			1	0.6	-0.01			7.39	7.4	62	2	5	1	32	1	0	0
0	-6.7	-1	-1.2	-1.2	0	0.6	1.4	0.8	0.8	0	7.35	7.43	7.34	7.34	43	2	7	2	28	1	0	0
0	0.2	1.7	-1.4	-1.4	-0.8	2	2	2.4	2.4	0	7.47	7.58	7.45	7.45	56	2	11	1	33	1	0	1
0		3.8	2.9	2.9	-0.1		0.9	1.6	1.6	-0.01		7.43	7.46	7.47	78	1	21	2	25	1	0	0
0			-28.2	-28.2	-6.6			31	20	0			6.81	6.81	49	1	0	11	273	1	1	1
-1.6	11.9	14.7	7.3	8.9	0	0.8	0.8	1.1	0.6	0	7.41	7.43	7.3	7.3	72	1	9	7	159	1	1	0
0	-4.3	-3.7	-7	-7	-0.2	0.9	0.9	0.7	0.6	-0.04	7.34	7.38	7.24	7.28	82	2	17	2	42	1	0	0
-13.5			-20.2	-6.7	-0.7			13	3.3	-0.42			7	7.42	70	1	20	2	3	0	0	1
0	5.6	8.5	3.7	3.7	0	1.5	2.6	1.7	1.6	0	7.5	7.58	7.51	7.51	66	2	19	3	73	1	1	0
-0.2			3.1	3.3	-0.5			1.5	1.5	0			7.43	7.43	78	1	4	1	21	0	0	0
0	8.8	16.4	-6.9	-6.9	-0.2	1	1.3	1.7	0.9	0	7.5	7.61	7.26	7.26	48	1	10	6	144	1	1	0
0			6.9	6.9	0			1.2	1.2	0			7.34	7.34	77	2	14	1	14	0	0	0
0	2.3	2.9	-4	-4	-2.7	1.4	3	4.1	4.1	0	7.45	7.48	7.37	7.37	23	1	14	3	60	1	1	0
		10.9		-4			1.9		5					7.42	74	1	3	1	13	0	0	0
-7.8	15.7	15.7	15.7	23.5	-0.2	1	2.8	1.3	0.7	-0.04	7.45	7.46	7.36	7.4	69	1	17	6	145	1	1	0
-5.4	-7.7	2.8	-10.7	-5.3	-1.2	1.6	1.9	2	2	-0.09	7.28	7.44	7.21	7.3	76	2	36	2	39	1	0	1
-0.3			2.3	2.6	0			0.7	0.6	-0.07			7.39	7.46	71	1	5	3	74	1	1	0
0			-2.7	-2.7	-0.4			1.3	1.3	0			7.35	7.35	62	1	9	13	318	1	1	0
-0.1			0.3	0.4	-0.3			0.8	0.8	-0.01			7.4	7.41	64	1	2	1	16	0	0	0
0	4	4	-4.8	-4.8	-1.9	2.3	2.3	2.8	2.7	0	7.49	7.49	7.38	7.38	81	2	7	0	11	0	0	0
-1.2	-0.4	-0.4	-2.3	-1.1	-2.5	0.4	1	3.2	3.2	0	7.26	7.38	7.1	7.1	67	1	12	1	23	0	0	0
0			-2.6	-2.6	0			3.2	3.2	0			7.41	7.41	65	2	20	1	27	1	0	1
-5	-4.9	-4	-13.7	-8.7	-7.1	3	4.7	10.8	10.1	-0.04	7.36	7.4	7.21	7.25	53	1	38	4	83	1	1	0
-3.6			-1.2	2.4	-1.3			2.7	2.3	0			7.41	7.41	90	1	1	1	19	0	0	0
0			-8.3	-8.3	-2.9			5.9	5.9	0			7.42	7.42	83	1	17	1	11	0	0	0
-1.3	1.7	1.7	-0.9	0.4	-0.6	0.6	0.6	2.6	1.4	0	7.44	7.44	7.33	7.33	81	1	10	8	193	1	1	0
0	-0.4		-15.2	-15.2	-7.3	3.6		10.5	10.5	0	7.44		7.23	7.23	80	2	3	3	54	1	1	1
	10.9	11.5		9.7		1	1.3		0.9		7.45	7.45		7.44	70	1	31	3	70	1	1	0
-8.3	-3.7	-3.2	-11.6	-3.3	-2	3.5	6.6	6	3.8	-0.12	7.33	7.37	7.22	7.34	64	2	22	1	18	0	0	0
-2.3	-1.5		-1.5	0.8	-0.1	1.7		1.7	1.4	-0.01	7.48		7.48	7.49	83	1	9	14	338	1	1	0
-0.4			7.1	7.5	-0.8			1.6	1.6	0			7.36	7.36	79	1	8	1	24	1	0	0
-0.3			6.1	6.4	-0.9			1.7	1.7	-0.03			7.36	7.39	83	1	50	6	143	1	1	0
-0.8		12.6	1.6	2.4	-0.8		0.7	1.5	1.5	0		7.84	7.3	7.3	58	1	16	0	11	0	0	0
0			6.2	6.2	-1.1			1.7	1.7	0			7.35	7.35	75	1	7	11	266	1	1	0
0	-5.4	-2.8	-15.9	-15.9	-1	3.2	3.2	3.8	3.8	0	7.43	7.45	7.31	7.31	52	2	56	2	62	1	1	0
0			0.3	0.3	-1.8			2.4	2.4	0			7.35	7.35	32	1	1	1	21	0	0	0
-0.9	2.9	9.1	2.3	3.2	-0.4	3.2	3.5	3.2	1.9	0	7.49	7.55	7.43	7.43	74	1	18	7	158	1	1	0
0			-0.2	-0.2	0			0.5	0.5	0			7.41	7.41	34	2	1	1	22	0	0	0
-2			-5.7	-3.7	0			3.2	2	0			7.32	7.32	66	1	20	6	145	1	1	0
0	-8		-14.4	-14.4	0	0.8		1	0.6	0	7.44		7.32	7.32	77	1	27	1	9	0	0	0
				-7.6					8.1					7.13	84	2	6	1	21	0	0	1
0			-3.6	-3.6	-1.3			3.2	3.2	0			7.35	7.35	62	1	40	11	258	1	1	0
-8.4	-5.4	-2.4	-5.4	3	-0.5	1.8	1.8	2	2	-0.1	7.35	7.41	7.35	7.45	65	1	14	1	16	0	0	0
-2.3	3.7	3.7	2.1	4.4	-0.1	1.4	1.7	1.4	1.2	-0.03	7.35	7.43	7.35	7.38	67	2	15	15	355	1	1	0
0	5.8	7.1	-9.5	-9.5	-7.5	3.7	4	11.1	11.1	-0.03	7.56	7.56	7.46	7.49	46	2	14	3	66	1	1	0
-2	1.4	1.4	-0.8	1.2	-0.5	0.9	1.5	2.2	1.2	-0.05	7.44	7.44	7.43	7.48	81	1	9	2	53	1	1	1
	-4.1	0		-8.6		1.6	1.7		1		7.33	7.44		7.33	73	1	14	4	94	1	1	1
0	4.3	5.3	-9.6	-9.6	-6.3	1.4	1.4	7.2	7.2	0	7.47	7.48	7.16	7.16	44	1	40	2	45	1	0	0
-1.8	0.1	4.9	-4	-2.2	-1.1	1.5	1.7	3.1	2.3	-0.11	7.47	7.59	7.16	7.27	65	1	10	40	944	1	1	0
0			-6.9	-6.9	-4.2			5.8	5.8	0			7.19	7.19	80	1	39	14	328	1	1	0
0			9.7	9.7	0			1	1	0			7.46	7.46	87	2	18	3	74	1	1	0
-1.1	-7.2	-3.9	-10.1	-9	-0.2	1.5	1.5	1.6	1.6	-0.03	7.4	7.46	7.35	7.38	69	1	14	1	21	0	0	0
-0.4		5.4	3.4	3.8	-0.5		0.8	1.3	1.3	0		7.43	7.35	7.35	84	2	10	1	12	0	0	0
-1.3	0.6	2.2	-4	-2.7	-2	0.9	1.4	4.4	3.1	-0.29	7.44	7.5	7.28	7.57	62	1	21	4	82	1	1	1
0	1.7	0.6	1.2	1.2	-0.1	0.3	0.5	0.7	0.4	-0.01	7.37	7.4	7.32	7.33	26	2	2	2	35	1	0	0
0			0	0	0			1	0.8	0			7.37	7.37	87	2	9	2	40	1	0	0
0			-10.3	-10.3	-3.3			4.9	4.9	0			7.3	7.3	86	1	52	4	98	1	1	0
0			7.9	7.9	-1.7			2.5	2.5	0			7.42	7.42	85	1	10	1	22	0	0	0
-2.3			1.7	4	0			0.8	0.5	0			7.38	7.38	55	1	1	6	145	1	1	0
0	5.1	1.3	3.4	3.4	-0.7	2	2.9	2.7	2.7	0	7.5	7.52	7.48	7.48	73	2	11	1	21	0	0	1
-0.3			-0.3	0	-0.3			1.3	1.3	0			7.37	7.37	69	2	6	1	21	0	0	0
0	3.5		-6.4	-6.4	-6.3	0.5		6.8	6.8	-0.2	7.48		7.21	7.41	72	1	6	10	232	1	1	0
-0.4	5.1		-8.1	-7.7	-5.7	0.6		6.1	6.1	-0.02	7.49		7.22	7.24	68	2	7	1	18	0	0	0
-1.2	-3.6	-3.5	-4.9	-3.7	-1.3	0.7	2.2	2.3	2.3	-0.07	7.45	7.52	7.39	7.46	59	1	99	1	24	1	0	1
-2.2	6.7	7	4.6	6.8	-0.4	1.8	6.7	2.1	2.1	0	7.49	7.52	7.5	7.5	65	2	9	1	24	1	0	1
0	-6		-8.5	-8.5	-0.9	2.6		2.9	2.9	0	7.31		7.23	7.23	68	2	1	14	343	1	1	1
-8.8			-20.4	-11.6	0			15	13.4	-0.01			7.07	7.08	68	1	0	9	208	1	1	1
0			2.8	2.8	0			0.9	0.9	0			7.42	7.42	51	2	1	1	23	0	0	0
-3.4			-7.4	-4	-0.1			3.2	1.7	-0.06			7.29	7.35	64	1	8	0	13	0	0	1
-0.5	3.3	3.3	-0.3	0.2	-0.1	0.4	0.4	0.5	0.5	-0.12	7.46	7.46	7.37	7.49	33	1	1	1	9	0	0	0
0			6.3	6.3	0			0.9	0.9	0			7.44	7.44	79	2	38	1	31	1	0	0
-2.7	7.5	10	4.8	7.5	-0.7	0.6	0.8	1	1	-0.17	7.33	7.44	7.17	7.34	70	2	7	1	25	1	0	0
	3.1	3.7		0.8		1.7	1.2		2.6		7.49	7.55		7.51	38	2	11	7	167	1	1	1
-0.8		15.9	8.2	9	-0.2		2.6	2.4	1.1	-0.05		7.49	7.32	7.37	84	2	20	2	59	1	1	0
-6.6	-4.2	3.6	-8.8	-2.2	-0.2	1.2	0.8	1.9	1.2	-0.13	7.36	7.47	7.26	7.39	32	1	20	1	26	1	0	0
-0.2			-3.8	-3.6	0			1.5	1.1	-0.01			7.25	7.26	66	2	2	4	90	1	1	0
0			-16.5	-16.5	0			4.9	3.5	0			6.83	6.83	59	2	0	3	75	1	1	1
0			2.6	2.6	0			1.4	1.4	0			7.39	7.39	64	1	77	1	15	0	0	0
0			3.4	3.4	0			0.7	0.7	0			7.41	7.41	69	2	4	2	0	0	0	0
0	3.3	5.3	1.9	1.9	0	0.5	1.8	0.6	0.4	0	7.39	7.41	7.36	7.36	60	1	37	0	9	0	0	0
-1.5			-7.3	-5.8	0			1.7	0.6	0			7.25	7.25	59	2	5	3	70	1	1	0
	-0.5	0.1		-6.8		0.6	0.7		4.8		7.46	7.47		7.46	67	2	38	23	563	1	1	0
-1.2	7.1	7.1	5.5	6.7	-1.5	1	1.1	2.5	2	0	7.51	7.52	7.48	7.48	59	1	8	1	16	0	0	0
-6.9	-4.3	1	-4.9	2	0	4.6	4.6	3.9	1.7	0	7.29	7.36	7.07	7.07	74	1	7	6	151	1	1	1
-1.9	-3	-0.6	-3.7	-1.8	-1.1	1.6	2.3	2.4	2.4	0	7.48	7.51	7.41	7.41	77	1	37	2	41	1	0	0
-3.2		2.5	-0.1	3.1	0		1.1	1.5	0.8	-0.04		7.44	7.4	7.44	72	1	17	6	150	1	1	0
-2.7	9.7		6.5	9.2	-2.8	1.2		4.8	3.8	-0.18	7.49		7.38	7.56	55	1	13	4	99	1	1	0
0			0.9	0.9	-0.6			1.2	1.2	-0.03			7.39	7.42	74	1	1	1	34	1	0	0
-2.8			2.6	5.4	0			1	0.7	-0.11			7.48	7.59	81	1	49	1	24	1	0	0
0	-0.8	1.6	-4.6	-4.6	-4.1	1	1.2	5	5	0	7.35	7.44	7.31	7.31	47	2	19	1	12	0	0	1
-1.9			-14.6	-12.7	-0.7			2.1	1.8	-0.04			7.31	7.35	86	1	9	11	270	1	1	0
0			3.5	3.5	0			0.7	0.7	0			7.48	7.48	63	2	1	1	18	0	0	0
0	1.5	7.5	-4.9	-4.9	-6.4	0.6	0.7	7.1	7.1	-0.03	7.45	7.5	7.36	7.39	57	2	14	1	27	1	0	0
0			1.3	1.3	-1			2.5	2.5	0			7.36	7.36	82	2	14	2	48	1	1	0
0			2.3	2.3	0			2.5	2.5	0			7.39	7.39	49	1	15	1	17	0	0	0
0	2.6	-0.3	-0.1	-0.1	-0.1	1.1	1.5	1.4	0.5	0	7.43	7.46	7.39	7.39	76	1	9	0	8	0	0	0
0	1.1	1.1	1.4	1.4	-0.7	1.6	1.6	1.4	1.4	0	7.33	7.37	7.34	7.34	74	2	2	3	73	1	1	0
0	3.5	3.5	2.7	2.7	0	0.4	0.4	0.8	0.7	0	7.38	7.38	7.37	7.37	83	2	4	2	46	1	0	0
-0.4	14.8	15	12.6	13	-1.4	1.9	2	3.2	2.7	-0.05	7.5	7.51	7.46	7.51	58	2	4	1	36	1	0	1
															69	1	10	4	89	1	1	0
	9.5	10.5		-9		0.8	1.9		15		7.47	7.56		7.2	33	2	3	3	77	1	1	1
-4			-3.8	0.2	-0.1			2.3	1.2	0			7.36	7.36	81	1	9	5	110	1	1	0
-4.3	23.3	23.4	12.4	16.7	0	0.7	0.7	0.9	0.7	-0.03	7.43	7.45	7.35	7.38	53	2	37	1	22	0	0	0
0			1.3	1.3	0			0.6	0.6	0			7.45	7.45	77	2	1	1	20	0	0	0
0	0.6		-23.1	-23.1	-9.4	1.1		12.1	10.4	0	7.4		7.04	7.04	92	1	4	22	526	1	1	0
-1.9	4.2	4.2	1.4	3.3	-0.1	2	2	2.6	2.2	-0.02	7.51	7.51	7.48	7.5	48	1	29	1	25	1	0	0
-0.5			0.8	1.3	0			0.4	0.4	-0.03			7.42	7.45	56	2	1	4	101	1	1	0
0			1.7	1.7	-0.4			0.8	0.8	0			7.34	7.34	77	1	11	2	46	1	0	0
0			0.9	0.9	0			0.7	0.7	0			7.5	7.5	51	1	1	1	24	1	0	0
0			-22	-22	-0.3			13.6	8.4	0			7.01	7.01	75	2	0	1	23	0	0	1
0			2	2	0			1.6	1.6	0			7.43	7.43	57	2	23	1	23	0	0	0
				-4.2					1.5					7.5	75	2	4	2	3	0	0	0
-0.7			2.4	3.1	-0.4			0.9	0.9	0			7.41	7.41	70	1	3	1	26	1	0	0
0			4.3	4.3	0			1.6	1.1	0			7.53	7.53	63	2	1	1	24	1	0	0
-1.2	2.6	4.4	1.9	3.1	-1.5	0.7	1.4	2.4	2.3	-0.08	7.51	7.52	7.44	7.52	54	2	6	3	69	1	1	0
-3.7			-1.8	1.9	-0.2			2.4	1.1	0			7.16	7.16	62	2	0	1	24	1	0	1
0	7.2	11.5	2.8	2.8	-0.7	1	1.3	1.5	1.5	-0.02	7.38	7.47	7.22	7.24	64	1	16	6	139	1	1	0
-11.6	-3	3.5	-3.1	8.5	0	8	8	7.9	2.2	-0.2	7.38	7.41	7.32	7.52	33	1	8	11	256	1	1	1
0			9.9	9.9	0			1.7	1.7	0			7.38	7.38	76	1	21	2	11	0	0	0
-3			8.4	11.4	-0.9			2.6	2.5	0			7.41	7.41	80	1	40	8	201	1	1	0
-2.4			-12.6	-10.2	-2.7			9.6	9	-0.18			7.01	7.19	83	1	4	1	27	1	0	1
-2.6	-2		-4.6	-2	-0.4	0.5		0.9	0.9	-0.04	7.43		7.37	7.41	60	1	5	2	24	1	0	0
-14.4			-9.3	5.1	-0.4			0.7	0.7	-0.03			7.44	7.47	26	2	1	1	16	0	0	0
-0.2	-5.8	-1.4	-9.1	-8.9	-0.4	2.5	2.3	2.9	2.8	-0.03	7.41	7.49	7.35	7.38	89	1	21	1	24	1	0	0
0	0.1	0.9	-3.8	-3.8	-2.5	1.5	1.2	3.1	3.1	0	7.45	7.43	7.35	7.35	69	1	6	3	67	1	1	0
-0.4	2.9	4	0.4	0.8	-0.6	2.6	2.6	2.7	2.4	-0.06	7.5	7.5	7.41	7.47	81	2	38	0	8	0	0	0
-0.9	0.6	0.6	-4	-3.1	-0.2	0.8	0.8	1.1	0.9	-0.04	7.44	7.44	7.41	7.45	51	1	7	2	41	1	0	0
-8.7	-4	-4	-9.7	-1	-0.5	0.5	0.5	1.1	0.8	-0.15	7.39	7.39	7.29	7.44	37	1	5	1	36	1	0	0
-2.6	-6.5	1	-20.1	-17.5	-1.8	1.3	3.2	3.2	2.6	-0.06	7.34	7.53	7.16	7.22	22	2	10	2	41	1	0	0
-1.2	-2.5	-2.5	-5.5	-4.3	0	1.3	1.4	1.4	1.1	0	7.42	7.43	7.36	7.36	78	2	4	3	65	1	1	1
0			1	1	0			1.3	1.3	0			7.38	7.38	29	2	2	2	35	1	0	0
	1.4	1.4		1.9		0.3	0.8		0.4		7.33	7.35		7.27	78	1	9	5	120	1	1	0
0			-7.7	-7.7	-0.2			0.9	0.9	0			7.28	7.28	75	2	7	2	47	1	0	0
0	-2.5		-3.2	-3.2	-0.6	1.4		1.4	1.1	0	7.48		7.41	7.41	80	1	4	1	33	1	0	0
0	-6.2	-1	-12.3	-12.3	-1.7	2.1	2.4	3.7	3.7	0	7.37	7.53	7.35	7.35	64	1	35	1	18	0	0	0
-1.5			-1.9	-0.4	-0.1			0.9	0.6	-0.07			7.32	7.39	87	1	15	1	25	1	0	0
0			-0.9	-0.9	-0.4			1.4	1.4	-0.06			7.34	7.4	89	1	9	5	108	1	1	0
0			-8.4	-8.4	-0.6			1.9	1.5	-0.01			7.33	7.34	93	2	6	1	20	0	0	0
0		-1.5	-1.9	-1.9	-0.8		1.7	2.2	2.2	0		7.39	7.38	7.38	63	1	2	1	19	0	0	0
-3.1	-0.6	2.1	-4.2	-1.1	-0.2	1.4	1.4	1.1	1	-0.1	7.48	7.48	7.27	7.37	61	1	58	1	21	0	0	0
-1.8			-2.4	-0.6	0			2.9	0.6	0			7.22	7.22	38	1	3	2	46	1	0	0
-0.9			1.7	2.6	-0.1			0.8	0.6	0			7.43	7.43	44	1	7	8	199	1	1	0
-3.8	-1.3	8.8	-8.5	-4.7	-2.1	9	7	13.8	11.1	-0.11	7.48	7.51	7.37	7.48	76	1	4	1	14	0	0	0
-5.4	4.9	7.4	-5.9	-0.5	-2.4	2.1	1.6	3.9	3.9	0	7.4	7.45	7.28	7.28	59	2	14	1	17	0	0	0
0	-1		-1.5	-1.5	-0.3	1.1		1.1	1	0	7.49		7.39	7.39	79	2	7	4	92	1	1	0
0			1.4	1.4	0			1.9	0.7	0			7.26	7.26	76	1	13	2	48	1	1	0
0	2.5	4.9	0.9	0.9	-0.7	1.1	1.3	1.4	1.4	0	7.48	7.49	7.35	7.35	87	2	8	1	12	0	0	0
0			0.6	0.6	-3.5			4.1	4.1	0			7.41	7.41	59	1	1	1	23	0	0	0
-12.4	7.7	15.3	9.3	21.7	0	0.9	0.9	0.6	0.1	-0.42	7.43	7.63	7.4	7.82	39	2	3	1	28	1	0	0
	5.1	5.1		2.9		0.9	1.2		1.4		7.54	7.54		7.51	68	2	12	1	21	0	0	0
0			-2.2	-2.2	-0.1			1	1	-0.13			7.38	7.51	29	2	8	3	73	1	1	0
0			-0.2	-0.2	0			1.2	0.7	0			7.44	7.44	54	2	8	2	48	1	1	0
0	2.4	2	-1.7	-1.7	-0.8	0.6	1.2	1.4	1.4	-0.09	7.5	7.5	7.37	7.46	74	1	78	1	20	0	0	0
0			12.8	12.8	0		0.4	0.6	0.5	0		7.79	7.36	7.36	66	2	3	1	13	0	0	0
-4.7	-1	0.9	-5.9	-1.2	-0.2	1	1.9	1.4	0.8	0	7.44	7.53	7.26	7.26	82	1	9	27	633	1	1	0
	7.8			7		1			1.3		7.49			7.45	64	2	2	3	69	1	1	0
0	12.1	11.9	6.2	6.2	-0.6	1.4	1.7	1.5	1.5	-0.13	7.51	7.51	7.28	7.41	77	1	14	5	113	1	1	1
0	-0.8	0.3	-4.6	-4.6	-2.4	1.1	1.1	3.1	3.1	-0.09	7.48	7.49	7.41	7.5	80	1	5	2	45	1	0	0
-0.3			4.8	5.1	-1.3			4.8	4.6	-0.08			7.42	7.5	73	1	4	14	340	1	1	1
0	-0.3	1.5	-11.6	-11.6	-1.7	1.2	1.2	2.8	2.8	0	7.48	7.48	7.26	7.26	70	1	36	3	66	1	1	0
0	1.9	2.7	-0.2	-0.2	-0.2	0.6	1.4	0.8	0.6	-0.02	7.46	7.47	7.42	7.44	24	2	22	2	61	1	1	0
-4.5	-7.3	9.6	-3	1.5	0	1.1	1.5	1.6	0.6	-0.09	7.34	7.49	7.3	7.39	73	1	13	15	353	1	1	0
-2	3.3	4	1.5	3.5	-0.5	0.8	1.1	1.4	1.2	0	7.47	7.44	7.46	7.46	51	2	13	3	64	1	1	0
0			-5.2	-5.2	-1.3			2.2	2.2	0			7.34	7.34	23	1	1	3	71	1	1	0
0			1.1	1.1	-0.2			0.7	0.7	0			7.42	7.42	67	1	1	12	287	1	1	0
-3.9		-0.4	-3.1	0.8	-0.8		0.9	1.3	1.3	-0.02		7.42	7.41	7.43	27	2	2	1	17	0	0	0
0			2.5	2.5	-0.1			0.8	0.8	0			7.36	7.36	92	1	12	1	19	0	0	0
0	13.3	17.8	10	10	0	1	1.6	1.4	0.3	0	7.4	7.49	7.26	7.26	62	2	19	2	35	1	0	0
-3.6			-3.3	0.3	-0.2			1.5	0.9	0			7.38	7.38	43	2	12	1	24	1	0	0
-9.7	0.1	1.9	-4.7	5	0	2.7	2.7	8.4	2.4	-0.12	7.38	7.42	7.31	7.43	58	1	4	5	114	1	1	1
0			-15.6	-15.6	-15.4			16	16	0			7.18	7.18	50	2	2	1	19	0	0	0
-1.8	3.8	4	0.8	2.6	-0.8	0.9	1	1.5	1.5	-0.02	7.33	7.39	7.19	7.21	82	2	37	4	97	1	1	0
0	-0.5		-8.2	-8.2	-2	0.8		2.6	2.6	0	7.43		7.1	7.1	68	1	39	4	94	1	1	0
-9.8	0.4	2.8	-7.8	2	-0.7	0.6	0.6	8.1	1.1	-0.05	7.49	7.48	7.41	7.46	68	1	10	0	8	0	0	0
-2.4	-1.8	1.7	-5	-2.6	-1.2	0.8	1	3.4	2	0	7.42	7.44	7.35	7.35	86	1	10	7	188	1	1	0
0	7.4	7.4	-0.2	-0.2	-0.3	1.7	1.7	1.7	1.1	0	7.49	7.49	7.26	7.26	63	1	7	3	62	1	1	0
-2			-5.7	-3.7	-0.6			2.2	2	-0.04			7.39	7.43	53	1	16	4	87	1	1	0
-1.6			0.3	1.9	0			1.2	0.7	-0.02			7.36	7.38	81	1	10	1	30	1	0	0
0			-0.4	-0.4	0			2.2	2.2	0			7.39	7.39	48	1	3	1	22	0	0	0
0			-19.3	-19.3	0			17	16	0			7.11	7.11	53	2	6	1	20	0	0	1
-1.8	2.1		-4.8	-3	-0.2	3		3	1.2	0	7.5		7.29	7.29	86	2	9	1	20	0	0	0
0	3.3	6.3	3.2	3.2	-0.2	0.6	1	0.8	0.8	0	7.46	7.49	7.41	7.41	86	1	6	0	1	0	0	0
-2.3	2.7	4.2	-0.5	1.8	-2.2	0.7	0.7	2.8	2.8	-0.23	7.43	7.48	7.19	7.42	51	2	3	1	25	1	0	0
-1.8			-12.3	-10.5	-1.4			10.4	10.4	0			7.03	7.03	88	1	1	2	49	1	1	1
-5.8		5.1	0.2	6	-0.2		0.5	0.5	0.5	0		7.5	7.44	7.44	72	1	2	3	77	1	1	0
0		4.3	4.5	4.5	-0.4		0.7	0.9	0.9	0		7.48	7.42	7.42	72	2	2	0	2	0	0	0
-1.8			8.8	10.6	0			1.2	1	-0.01			7.53	7.54	40	2	76	2	49	1	1	0
					0			0.7	0.7	0			7.81	7.81	56	1	2	2	44	1	0	0
0		2	-0.7	-0.7	0		0.6	0.8	0.7	0		7.49	7.49	7.49	80	2	6	2	50	1	1	0
0			1.2	1.2	0			0.7	0.7	0			7.36	7.36	72	2	37	2	44	1	0	0
-2.6	2.7	2.6	1.6	4.2	-0.7	1.3	1	1.8	1.3	-0.03	7.47	7.44	7.4	7.43	79	1	13	4	90	1	1	0
-0.8	0.5	0.5	0.4	1.2	-3.7	0.7	0.7	4.3	4.3	-0.07	7.42	7.42	7.4	7.47	73	1	15	0	9	0	0	0
0			2.9	2.9	-0.3			1.6	1.6	0			7.44	7.44	65	1	1	2	37	1	0	0
-2.9			-10.6	-7.7	-0.9			2	2	-0.22			6.93	7.15	88	1	1	2	45	1	0	1
0			7.4	7.4	0			0.9	0.8	0			7.58	7.58	66	1	1	1	22	0	0	0
0	4.2	7	-16.2	-16.2	-10.2	1	0.8	11.2	11.2	0	7.43	7.48	6.84	6.84	86	1	12	1	20	0	0	0
				3.7					0.8					7.42	90	2	24	1	26	1	0	0
0			3.9	3.9	-0.1			0.7	0.7	-0.01			7.38	7.39	83	2	12	3	83	1	1	0
0			1.3	1.3	-0.3			1.4	1.4	0			7.37	7.37	59	2	1	1	17	0	0	1
0			-1	-1	0			2.3	2.3	0			7.43	7.43	58	2	1	1	30	1	0	0
-5.8			-8.6	-2.8	-0.1			7.9	6.2	-0.05			7.2	7.25	84	1	2	1	21	0	0	1
-4.1		5.8	-3.3	0.8	0		0.8	1.5	1	-0.22		7.4	7.37	7.59	92	1	19	3	64	1	1	0
0			-1.5	-1.5	0			1.1	0.8	-0.08			7.36	7.44	67	1	7	1	19	0	0	0
-2.3	-5.5	-3.9	-6.4	-4.1	-0.5	2	2	1.8	1.5	0	7.35	7.38	7.35	7.35	93	2	2	2	45	1	0	0
0			-6	-6	-3.6			4.8	4.8	0			7.29	7.29	53	1	1	1	14	0	0	0
	4.6	4.6		1.4		0.9	1.8		1.3		7.45	7.49		7.46	58	1	10	5	117	1	1	0
-7	-1.6	2.5	-7.4	-0.4	0	6.3	5	6.7	1.4	-0.28	7.37	7.43	7.2	7.48	63	2	19	10	235	1	1	0
-2.5		5.9	1.3	3.8	0		1	0.8	0.5	0		7.43	7.38	7.38	83	2	8	0	1	0	0	0
-1.2	2.9	2.4	2.3	3.5	-0.2	1.7	1.7	1.7	1.1	-0.01	7.44	7.42	7.44	7.45	78	2	4	2	49	1	1	0
0			5	5	-0.1			0.8	0.8	-0.02			7.42	7.44	70	1	3	2	46	1	0	0
				7.2					1.2					7.41	78	1	1	1	18	0	0	0
0			1.3	1.3	-0.8			1.5	1.5	0			7.42	7.42	26	1	7	1	21	0	0	0
0	2.9	3.4	-0.6	-0.6	-0.4	0.8	1.1	1.2	1	-0.02	7.46	7.46	7.29	7.31	80	1	15	7	166	1	1	0
-5.7	4.3	5.9	4.3	10	-0.8	1.3	1.2	1.8	1.8	-0.16	7.44	7.51	7.44	7.6	55	2	4	4	84	1	1	0
0	-4.7	-2.9	-7.2	-7.2	-0.6	0.8	0.8	1.5	1.5	0	7.4	7.48	7.39	7.39	86	1	2	2	41	1	0	0
-11.5	-0.6	3.1	-4.1	7.4	-1.3	2	3.7	3.1	3.1	-0.11	7.41	7.47	7.34	7.45	63	2	27	8	183	1	1	1
-3	3.3	8.6	-11.6	-8.6	-6.7	5.7	2.4	13	12.4	-0.04	7.49	7.58	7.16	7.2	43	1	11	1	18	0	0	0
0			3.3	3.3	-0.1			2.2	1.2	-0.03			7.48	7.51	82	1	3	1	22	0	0	0
0	6.6		1.6	1.6	-1.1	1		1.9	1.9	-0.05	7.47		7.39	7.44	64	2	25	1	21	0	0	0
0			-3.5	-3.5	-0.3			1.1	1.1	0			7.36	7.36	82	2	7	2	45	1	0	0
-0.8	7.8	8.7	7.8	8.6	-0.2	0.4	0.6	0.6	0.6	0	7.42	7.42	7.41	7.41	74	1	4	7	178	1	1	0
	5.3	5.3		5.6		2.2	9.1		3.3		7.42	7.47		7.46	57	1	10	1	19	0	0	0
-0.1	-4.2		-7.4	-7.3	0	0.5		1.2	0.4	-0.01	7.33		7.26	7.27	71	1	7	4	96	1	1	0
0			0.4	0.4	-0.1			1.9	1.4	-0.04			7.39	7.43	12	2	16	10	236	1	1	0
-5.2	7.2		6.6	11.8	-0.4	1		1	1	-0.06	7.47		7.47	7.53	74	2	1	1	26	1	0	0
-1.1			-1.6	-0.5	-0.3			1	1	0			7.38	7.38	60	1	1	1	17	0	0	0
-0.5	2.2	2.9	-2.4	-1.9	-0.7	1.7	2	1.4	1.3	-0.05	7.48	7.49	7.36	7.41	52	1	18	1	28	1	0	1
-2.3	2.8	3.3	1.8	4.1	-0.1	0.4	0.6	0.5	0.4	-0.07	7.45	7.47	7.39	7.46	51	1	50	1	20	0	0	0
-3.1	0.3	1.1	-2	1.1	-2.6	2.1	2.1	5	4.8	0	7.51	7.55	7.45	7.45	74	2	55	1	32	1	0	0
0			-3.4	-3.4	0			1.7	1.7	0			7.41	7.41	68	1	1	6	139	1	1	0
0	-0.4	0.5	-3.7	-3.7	-4.4	2.2	2.1	6.7	6.6	0	7.38	7.43	7.34	7.34	51	1	2	4	97	1	1	0
				-7.3					8.4					7.45	60	2	1	1	25	1	0	1
0		10.8	6.4	6.4	0		1.3	0.9	0.9	0		7.45	7.43	7.43	20	1	3	2	42	1	0	0
-7.6	10.6	10.8	-25.8	-18.2	-8.2	1.7	2.5	17	9.9	-0.43	7.53	7.53	6.83	7.26	63	1	35	1	18	0	0	0
0			-0.1	-0.1	-1.6			3.8	3.8	0			7.48	7.48	54	2	7	3	69	1	1	0
-4.4	3.5	8.3	3.3	7.7	-0.5	0.9	0.8	1.3	1.1	-0.43	7.15	7.38	7.12	7.55	57	1	5	12	283	1	1	1
0			-5.3	-5.3	0			6.2	5.3	-0.03			7.34	7.37	78	1	35	1	15	0	0	0
0		6.7	4.1	4.1	0		0.8	2.1	1.3	0		7.44	7.31	7.31	58	1	3	1	30	1	0	0
0	0.9	5.7	-23.6	-23.6	-15.4	4.6	4.6	20	20	0	7.46	7.51	7.13	7.13	56	1	16	0	8	0	0	1
0	0.9	5.7	-23.6	-23.6	-15.4	4.6	4.6	20	20	0	7.46	7.51	7.13	7.13	56	1	16	3	76	1	1	1
0	13.5	13.7	11.7	11.7	-0.4	0.7	0.7	0.9	0.9	-0.04	7.44	7.5	7.47	7.51	71	2	31	16	379	1	1	0
0	-8.2	2.3	-20.4	-20.4	-10.6	2.8	3.9	16	13.4	0	7.06	7.37	6.77	6.77	57	2	4	16	379	1	1	1
0			1.1	1.1	0			1.1	1.1	0			7.43	7.43	28	2	1	2	49	1	1	0
-1			2.3	3.3	0			2	0.7	0			7.37	7.37	72	1	14	1	33	1	0	0
-0.1			-2.4	-2.3	-1.1			1.4	1.4	0			7.37	7.37	17	2	1	1	8	0	0	0
-2.2			-4	-1.8	0			0.7	0.7	0			7.38	7.38	82	2	9	4	92	1	1	0
0			0.3	0.3	-0.1			0.8	0.7	0			7.45	7.45	82	2	6	1	27	1	0	0
0		9.1	5.8	5.8	0		0.7	0.7	0.6	0		7.48	7.47	7.47	84	1	3	1	23	0	0	0
0	1.5	1.5	-2.8	-2.8	-0.9	1.4	2.3	1.8	1.8	0	7.4	7.47	7.38	7.38	59	1	66	1	23	0	0	0
-1.3	0.7	3.2	-3.1	-1.8	-2.5	0.9	1.6	3.1	3.1	-0.03	7.44	7.51	7.33	7.36	77	2	11	3	69	1	1	0
0	-4	-1.3	-10.8	-10.8	-6.3	2.5	3.7	8.2	8.2	0	7.42	7.43	7.25	7.25	90	1	7	38	913	1	1	0
															63	2	1	4	93	1	1	0
0			3	3	0			1.2	1.2	0			7.4	7.4	24	2	1	7	169	1	1	0
-0.4	12.2		10.2	10.6	-0.1	1.5		1.5	0.6	-0.04	7.46		7.46	7.5	81	2	28	1	25	1	0	0
-0.6			0.8	1.4	-1.8			2.8	2.8	0			7.41	7.41	81	1	9	1	23	0	0	0
0	12.1		8.4	8.4	-0.1	1.6		1.7	1.7	0	7.46		7.44	7.44	75	2	12	1	29	1	0	0
0	-6.6	-3.6	-6.9	-6.9	-0.1	0.6	0.8	0.7	0.7	-0.02	7.37	7.4	7.36	7.38	66	2	50	0	13	0	0	0
-6.3			-11.2	-4.9	0			0.7	0.4	-0.01			7.4	7.41	78	2	4	2	34	1	0	0
-7.6	12.6	14.6	12	19.6	-0.4	0.9	0.9	1.6	0.6	-0.28	7.4	7.37	7.22	7.5	47	2	6	6	144	1	1	0
0			3.6	3.6	0			0.8	0.8	0			7.51	7.51	59	2	2	2	47	1	0	0
0	2	2.9	0.7	0.7	-0.5	2.1	2.1	1.6	1.6	0	7.45	7.45	7.45	7.45	67	1	4	12	279	1	1	0
0			1.6	1.6	0			0.5	0.5	0			7.46	7.46	35	1	1	2	47	1	0	0
-2.1	-0.7		-17.9	-15.8	-4.8	3.3		7.2	7.1	-0.01	7.4		7.02	7.03	79	2	12	1	24	1	0	0
-0.1	-0.6	-0.1	-2.9	-2.8	-0.1	0.6	0.8	0.9	0.7	0	7.35	7.39	7.23	7.23	79	1	14	7	162	1	1	1
0			-0.1	-0.1	-0.1			1.1	0.9	0			7.37	7.37	29	2	21	14	334	1	1	0
0			-2.4	-2.4	0			2.2	0.6	-0.01			7.32	7.33	74	1	7	2	19	0	0	0
-2.5	6.5	4.6	2.9	5.4	0	1.6	1.5	1.6	0.8	-0.01	7.48	7.48	7.48	7.49	71	2	8	1	19	0	0	0
-1.6	3.7	-0.1	1.6	3.2	-1.5	2.2	6.3	3.7	3.4	-0.12	7.34	7.41	7.34	7.46	61	1	6	6	138	1	1	1
-4.6			-8.2	-3.6	0			1.5	0.6	-0.31			7.32	7.63	82	2	24	6	132	1	1	0
	2.2	1.9		0.9		0.9	1.4		0.9		7.53	7.49		7.25	77	1	10	1	22	0	0	1
0			0.4	0.4	0			0.6	0.6	0			7.45	7.45	38	1	1	1	22	0	0	0
0			-8.1	-8.1	0			0.5	0.5	0			7.31	7.31	46	1	21	4	91	1	1	0
-5.2	-1.6	3.5	-1.9	3.3	-1.4	4.3	6.5	2.8	2.7	-0.15	7.43	7.43	7.29	7.44	55	1	7	1	28	1	0	0
-0.6			1.9	2.5	-0.2			0.7	0.7	0			7.39	7.39	28	1	1	1	24	1	0	0
-4.2	-4.9	-4.9	-10.3	-6.1	-2.3	4.7	4.7	6.8	5.2	-0.13	7.22	7.22	7.17	7.3	86	2	3	0	10	0	0	1
	-0.3			-7.1		1.3			4.7		7.37			7.21	61	1	23	2	44	1	0	1
0		7.7	2.3	2.3	-0.1		0.6	0.5	0.5	0		7.54	7.45	7.45	21	1	12	1	27	1	0	0
-1.5			0.6	2.1	-0.2			1.1	1.1	0			7.43	7.43	68	1	3	23	542	1	1	0
0			-4.7	-4.7	0			0.9	0.7	-0.03			7.36	7.39	74	1	8	12	276	1	1	0
-1.9			4.7	6.6	-0.3			0.9	0.9	0			7.42	7.42	89	2	9	1	21	0	0	0
	-0.5			0.8		1.1			0.5		7.36			7.41	44	2	18	1	25	1	0	0
0			1.3	1.3	0			0.9	0.9	0			7.45	7.45	74	2	0	1	22	0	0	0
-0.2	2.8		1.7	1.9	-0.4	2		2	1	0	7.52		7.35	7.35	85	2	6	2	49	1	1	0
-0.4			0.6	1	-0.2			0.6	0.6	0			7.33	7.33	32	2	1	2	8	0	0	0
-0.7	-2.6	-2.2	-11.4	-10.7	-1	10.4	12.1	16	11.1	-0.15	7.3	7.25	7.08	7.23	61	1	2	1	25	1	0	0
0	0.1	2.1	-2.1	-2.1	-0.5	0.5	0.6	1	1	0	7.31	7.37	7.25	7.25	64	1	33	1	20	0	0	0
															75	1	27	2	29	1	0	0
-1.7			3	4.7	-0.3			1.8	1.3	0			7.51	7.51	40	1	19	17	398	1	1	0
-2.6	6.5	8.9	-3.9	-1.3	-0.2	1.1	1.4	0.9	0.8	-0.04	7.48	7.54	7.37	7.41	45	1	6	1	29	1	0	0
-2.2	-4.1	-4.1	2.1	4.3	-1.8	3.7	3.7	2.3	2.3	-0.05	7.38	7.38	7.35	7.4	20	2	1	1	17	0	0	0
-2.2	7.6	13.8	5.2	7.4	0	0.9	0.9	0.9	0.4	-0.01	7.4	7.48	7.14	7.15	81	1	12	2	45	1	0	0
-0.7			-0.6	0.1	-0.4			1.4	1.4	0			7.35	7.35	79	1	11	1	18	0	0	0
0	-2.4	-1.3	-15.7	-15.7	-8.6	2.5	1.7	11.1	11.1	0	7.51	7.46	7.12	7.12	80	1	50	5	123	1	1	0
	4.2			1.4		1.2			0.7		7.48			7.48	63	2	12	6	149	1	1	0
-4.4			-3.9	0.5	-0.2			1.3	0.9	-0.06			7.27	7.33	78	1	8	1	15	0	0	0
-0.1			1.4	1.5	-0.9			1.9	1.9	-0.07			7.34	7.41	84	1	1	1	19	0	0	0
-1.1	-0.9	5.3	-4.8	-3.7	-0.7	1.3	2	2	2	-0.03	7.39	7.47	7.24	7.27	66	1	7	0	3	0	0	1
-3.2			-23.5	-20.3	0			21	11.1	-0.04			7.02	7.06	52	2	5	7	160	1	1	1
-2.7	7.3	7.4	2.2	4.9	-2.3	1	1.3	3.8	3.4	-0.02	7.42	7.46	7.39	7.41	34	1	2	1	36	1	0	0
0			-0.7	-0.7	0			1.3	1.2	0			7.4	7.4	81	2	10	1	21	0	0	0
0	0.7		-1.5	-1.5	-2	1		2.5	2.5	-0.12	7.42		7.35	7.47	63	1	22	1	23	0	0	1
0		1.1	2	2	0		1	1.2	1.2	0		7.39	7.38	7.38	26	2	1	10	241	1	1	0
0	1.5	3	0.5	0.5	-0.1	0.7	1	0.6	0.6	-0.03	7.53	7.54	7.51	7.54	66	1	98	1	20	0	0	0
-8.4			1.7	10.1	0			0.7	0.6	0			7.39	7.39	80	1	4	2	48	1	1	0
-0.6			-2.7	-2.1	-0.7			1.1	1	0			7.3	7.3	78	2	10	3	75	1	1	0
-8.7			-3.5	5.2	-0.5			3.2	2.1	-0.09			7.38	7.47	65	1	11	1	17	0	0	0
-9.9	1.9	1.9	0	9.9	-4.9	9.1	17	10.1	7.7	-0.07	7.44	7.44	7.38	7.45	70	1	34	1	19	0	0	1
0			-3.8	-3.8	0			2	2	0			7.37	7.37	45	1	25	2	45	1	0	1
	1.8			1.6		0.9			0.9		7.21			7.12	69	1	2	0	12	0	0	1
-1			-1.6	-0.6	-1.7			2.4	2.4	-0.05			7.33	7.38	73	1	14	1	26	1	0	0
0	8.8	8.8	7.5	7.5	0	0.8	0.8	0.8	0.8	0	7.41	7.41	7.44	7.44	62	1	18	0	18	0	0	1
0	3.1	5.5	-5.7	-5.7	-1.5	0.6	0.9	2.1	2.1	-0.05	7.45	7.51	7.29	7.34	45	1	22	18	424	1	1	0
-0.4	6.3	6.3	7.8	8.2	-0.1	0.6	0.8	0.7	0.7	0	7.5	7.5	7.5	7.5	55	1	19	12	277	1	1	0
0	-1.6	0.3	-9.9	-9.9	-8.7	1.1	1.4	9.8	9.8	0	7.24	7.31	6.95	6.95	65	1	1	19	453	1	1	1
-9.4			-9.7	-0.3	-0.4			0.8	0.8	0			7.39	7.39	77	1	6	1	43	1	0	0
-4	9.3	9.2	5.3	9.3	-1.5	1.9	2.9	3	3	-0.17	7.46	7.49	7.45	7.62	18	1	11	4	93	1	1	0
0			-0.8	-0.8	-1			2.3	2.3	-0.1			7.3	7.4	55	2	1	1	19	0	0	0
[truncated: 2,068 more rows]
